# Supplementary material for: Genetic markers associated with host status and clonal expansion of Group B Streptococcus in the Netherlands
Source: Front Microbiol. 2024 Jul 10;15:1410651. doi: 10.3389/fmicb.2024.1410651 (PMC11266191; doi:10.3389/fmicb.2024.1410651)
Supplement: Supplementary file 3 [file Table_1.xlsx]

## Sheet: Table S1
Table S1: Neontal invasive disease (n=685) and maternal carriage (n=733) GBS isolates collected in the Netherlands that were analysed in this study. STs in bold represent novel STs identified in this study and n/a means information not available. ICESag37 variant contains additional ant(6-Ia), lnuB and lsaE genes.
Accession	Sanger Sample ID	Host status	Strain	Gender	Year	Source	Serotype	ST	CC	Clade	ICESag37	phiStag1	aac(6')-aph(2'')	ant(6-Ia)	aph(3'-III)	aadE	ermA	ermB	ermT	lnuB	lsaC	lsaE	mefA	msrD	tetL	tetM	tetO	cat(pc194)	catQ
ERR5430397	5981STDY8353227	Carriage	2172080	female	2017	vagina	Ia	5	CC4	NA	neg	neg	neg	neg	neg	neg	neg	neg	neg	neg	neg	neg	neg	neg	neg	pos	neg	neg	neg
ERR5430401	5981STDY8353228	Carriage	2172142	female	2017	vagina	Ib	1	CC1	CC1-A	neg	neg	neg	neg	neg	neg	neg	neg	neg	neg	neg	neg	neg	neg	neg	pos	neg	neg	neg
ERR5528565	5981STDY8353229	Carriage	2172143	female	2017	vagina	Ia	498	CC24	NA	neg	neg	neg	neg	neg	neg	neg	neg	neg	neg	neg	neg	neg	neg	neg	pos	neg	neg	neg
ERR5430408	5981STDY8353230	Carriage	2172161	female	2017	vagina	Ia	144	CC23	CC23-A	neg	pos	neg	neg	neg	neg	neg	neg	neg	neg	neg	neg	neg	neg	neg	pos	neg	neg	neg
ERR5528572	5981STDY8353231	Carriage	2172190	female	2017	vagina	V	26	singleton	NA	neg	pos	neg	neg	neg	neg	neg	neg	neg	neg	neg	neg	neg	neg	pos	pos	neg	neg	neg
ERR5528573	5981STDY8353232	Carriage	2172196	female	2017	vagina	Ia	24	CC24	NA	neg	neg	neg	neg	neg	neg	neg	neg	neg	neg	neg	neg	neg	neg	neg	pos	neg	neg	neg
ERR5528580	5981STDY8353233	Carriage	2172205	female	2017	vagina	III	23	CC23	CC23-B	neg	neg	neg	neg	neg	neg	neg	neg	neg	neg	neg	neg	neg	neg	neg	neg	neg	neg	neg
ERR5528581	5981STDY8353234	Carriage	2172238	female	2017	vagina	II	28	CC19	CC19-D	neg	neg	neg	neg	neg	neg	neg	neg	neg	neg	neg	neg	neg	neg	neg	pos	neg	neg	neg
ERR5528585	5981STDY8353236	Carriage	2172270	female	2017	vagina	II	28	CC19	CC19-D	neg	neg	neg	neg	neg	neg	neg	neg	neg	neg	neg	neg	neg	neg	neg	pos	neg	neg	neg
ERR5430416	5981STDY8353237	Carriage	2172318	female	2017	vagina	III	529	CC529	NA	neg	pos	neg	neg	neg	neg	neg	neg	neg	neg	neg	neg	neg	neg	neg	neg	pos	neg	neg
ERR5430417	5981STDY8353238	Carriage	2172319	female	2017	urine	V	19	CC19	CC19-B	neg	neg	neg	neg	neg	neg	neg	pos	neg	neg	neg	neg	neg	neg	neg	pos	neg	neg	neg
ERR5528589	5981STDY8353239	Carriage	2172320	female	2017	urine	Ia	144	CC23	CC23-A	neg	neg	neg	neg	neg	neg	neg	neg	neg	neg	neg	neg	neg	neg	neg	pos	neg	neg	neg
ERR5430421	5981STDY8353240	Carriage	2172421	female	2017	urine	Ib	8	CC8	CC8-C	neg	neg	neg	neg	neg	neg	neg	neg	neg	neg	neg	neg	neg	neg	neg	pos	neg	neg	neg
ERR5430425	5981STDY8353241	Carriage	2172422	female	2017	vagina	II	28	CC19	CC19-D	neg	neg	neg	neg	neg	neg	neg	neg	neg	neg	neg	neg	neg	neg	neg	pos	neg	neg	neg
ERR5430429	5981STDY8353242	Carriage	2172423	female	2017	vagina	VII	1	CC1	CC1-E	neg	neg	neg	neg	neg	neg	neg	neg	neg	neg	neg	neg	neg	neg	neg	pos	neg	neg	neg
ERR5430436	5981STDY8353243	Carriage	2172424	female	2017	vagina	V	1	CC1	CC1-A	neg	pos	neg	neg	neg	neg	neg	pos	neg	neg	neg	neg	neg	neg	neg	pos	neg	neg	neg
ERR5430437	5981STDY8353244	Carriage	2172425	female	2017	urine	II	12	CC8	CC8-A	neg	neg	neg	neg	neg	neg	neg	pos	neg	neg	neg	neg	neg	neg	neg	neg	pos	neg	neg
ERR5430444	5981STDY8353245	Carriage	2172426	female	2017	vagina	III	17	CC17	CC17-A2	pos	pos	neg	pos	pos	pos	neg	pos	neg	neg	neg	neg	neg	neg	neg	neg	pos	neg	neg
ERR5430445	5981STDY8353246	Carriage	2172427	female	2017	urine	IV	291	CC17	CC17-C	neg	neg	neg	neg	neg	neg	neg	neg	neg	neg	neg	neg	neg	neg	neg	pos	neg	neg	neg
ERR5430449	5981STDY8353247	Carriage	2172428	female	2017	vagina	II	8	CC8	CC8-C	neg	neg	neg	neg	neg	neg	neg	neg	neg	neg	neg	neg	neg	neg	neg	neg	neg	neg	neg
ERR5430453	5981STDY8353248	Carriage	2172429	female	2017	vagina	V	19	CC19	CC19-B	neg	neg	neg	neg	neg	neg	neg	neg	neg	neg	neg	neg	neg	neg	neg	pos	neg	neg	neg
ERR5430457	5981STDY8353249	Carriage	2172430	female	2017	vagina	II	1	CC1	CC1-A	neg	neg	neg	neg	neg	neg	neg	neg	neg	neg	neg	neg	neg	neg	neg	pos	neg	neg	neg
ERR5430461	5981STDY8353250	Carriage	2172448	female	2017	vagina	V	110	CC19	CC19-B	neg	neg	neg	neg	neg	neg	neg	neg	neg	neg	neg	neg	neg	neg	neg	pos	neg	neg	neg
ERR5430465	5981STDY8353251	Carriage	2172569	female	2017	urine	V	19	CC19	CC19-B	neg	pos	neg	neg	neg	neg	neg	neg	neg	neg	neg	neg	neg	neg	neg	pos	neg	neg	neg
ERR5528593	5981STDY8353252	Carriage	2172570	female	2017	vagina	VI	1	CC1	CC1-F	neg	neg	neg	neg	neg	neg	neg	neg	neg	neg	neg	neg	neg	neg	neg	neg	neg	neg	neg
ERR5430472	5981STDY8353253	Carriage	2172571	female	2017	vagina	IX	130	CC130	NA	neg	neg	neg	neg	neg	neg	neg	neg	neg	neg	neg	neg	neg	neg	neg	neg	neg	neg	neg
ERR5430480	5981STDY8353255	Carriage	2172573	female	2017	vagina	III	17	CC17	CC17-B	neg	neg	neg	neg	neg	neg	neg	neg	neg	neg	neg	neg	neg	neg	neg	pos	neg	neg	neg
ERR5430481	5981STDY8353256	Carriage	2172574	female	2017	vagina	Ia	23	CC23	CC23-A	neg	neg	neg	neg	neg	neg	neg	neg	neg	neg	neg	neg	neg	neg	neg	pos	neg	neg	neg
ERR5430485	5981STDY8353257	Carriage	2172664	female	2017	vagina	III	529	CC529	NA	neg	neg	neg	neg	neg	neg	neg	neg	neg	neg	neg	neg	neg	neg	neg	neg	pos	neg	neg
ERR5430489	5981STDY8353258	Carriage	2180041	female	2017	vagina	Ia	23	CC23	CC23-A	neg	neg	neg	neg	neg	neg	neg	neg	neg	neg	neg	neg	neg	neg	neg	pos	neg	neg	neg
ERR5430493	5981STDY8353259	Carriage	2180042	female	2017	vagina	IV	291	CC17	CC17-C	neg	neg	neg	neg	neg	neg	neg	neg	neg	neg	neg	neg	neg	neg	neg	pos	neg	neg	neg
ERR5430500	5981STDY8353260	Carriage	2180043	female	2017	urine	Ia	24	CC24	NA	neg	pos	neg	neg	neg	neg	neg	neg	neg	neg	neg	neg	neg	neg	neg	pos	neg	neg	neg
ERR5430501	5981STDY8353261	Carriage	2180047	female	2017	urine	IV	291	CC17	CC17-C	neg	neg	neg	neg	neg	neg	neg	neg	neg	neg	neg	neg	neg	neg	neg	pos	neg	neg	neg
ERR5430508	5981STDY8353262	Carriage	2180048	female	2017	vagina	V	1	CC1	CC1-A	neg	neg	neg	neg	neg	neg	pos	neg	neg	neg	neg	neg	neg	neg	neg	pos	neg	neg	neg
ERR5430509	5981STDY8353263	Carriage	2180049	female	2017	vagina	Ib	8	CC8	CC8-C	neg	pos	neg	neg	neg	neg	neg	neg	neg	neg	neg	neg	neg	neg	neg	pos	neg	neg	neg
ERR5430513	5981STDY8353264	Carriage	2180142	female	2018	vagina	Ia	23	CC23	CC23-A	neg	neg	neg	neg	neg	neg	neg	neg	neg	neg	neg	neg	pos	pos	neg	pos	neg	neg	neg
ERR5528597	5981STDY8353265	Carriage	2180143	female	2018	vagina	IX	130	CC130	NA	neg	neg	neg	neg	neg	neg	neg	neg	neg	neg	neg	neg	neg	neg	neg	neg	neg	neg	neg
ERR5430517	5981STDY8353266	Carriage	2180144	female	2018	vagina	Ia	144	CC23	CC23-A	neg	pos	neg	neg	neg	neg	neg	neg	neg	neg	neg	neg	neg	neg	neg	pos	neg	neg	neg
ERR5430521	5981STDY8353267	Carriage	2180145	female	2017	urine	II	22	CC22	NA	neg	neg	neg	neg	neg	neg	neg	pos	neg	neg	neg	neg	neg	neg	neg	pos	neg	neg	neg
ERR5528601	5981STDY8353268	Carriage	2180163	female	2017	vagina	III	529	CC529	NA	neg	neg	neg	neg	pos	neg	neg	pos	neg	neg	neg	neg	neg	neg	neg	neg	pos	pos	neg
ERR5528608	5981STDY8353269	Carriage	2180164	female	2018	vagina	II	12	CC8	CC8-A	neg	neg	neg	neg	neg	neg	neg	neg	neg	neg	neg	neg	neg	neg	neg	neg	pos	neg	neg
ERR5528609	5981STDY8353270	Carriage	2180165	female	2018	vagina	IV	291	CC17	CC17-C	neg	neg	neg	neg	neg	neg	neg	neg	neg	neg	neg	neg	neg	neg	neg	pos	neg	neg	neg
ERR5430525	5981STDY8353271	Carriage	2180166	female	2018	vagina	Ib	8	CC8	CC8-C	neg	pos	neg	neg	neg	neg	neg	neg	neg	neg	neg	neg	neg	neg	neg	pos	neg	neg	neg
ERR5430529	5981STDY8353273	Carriage	2180196	female	2018	urine	III	19	CC19	CC19-B	neg	neg	neg	neg	neg	neg	neg	neg	neg	neg	pos	neg	neg	neg	neg	pos	neg	neg	neg
ERR5528616	5981STDY8353280	Carriage	2180246	female	2018	vagina	V	1	CC1	CC1-A	neg	neg	neg	neg	neg	neg	pos	neg	neg	neg	neg	neg	neg	neg	neg	pos	neg	neg	neg
ERR5528617	5981STDY8353281	Carriage	2180264	female	2018	vagina	Ib	1	CC1	CC1-A	neg	neg	neg	neg	neg	neg	neg	neg	neg	neg	neg	neg	neg	neg	neg	pos	neg	neg	neg
ERR5528621	5981STDY8353282	Carriage	2180310	female	2018	vagina	V	110	CC19	CC19-B	neg	neg	neg	neg	neg	neg	neg	neg	neg	neg	neg	neg	neg	neg	neg	pos	neg	neg	neg
ERR5528625	5981STDY8353283	Carriage	2180311	female	2018	urine	Ib	1	CC1	CC1-A	neg	neg	neg	neg	neg	neg	neg	neg	neg	neg	neg	neg	neg	neg	neg	pos	neg	neg	neg
ERR5528629	5981STDY8353284	Carriage	2180313	female	2018	urine	II	24	CC24	NA	neg	neg	neg	neg	neg	neg	neg	neg	neg	neg	neg	neg	neg	neg	neg	pos	neg	neg	neg
ERR5528636	5981STDY8353285	Carriage	2180314	female	2018	vagina	III	17	CC17	CC17-A1	neg	neg	neg	neg	neg	neg	neg	neg	neg	neg	neg	neg	neg	neg	neg	pos	neg	neg	neg
ERR5528637	5981STDY8353286	Carriage	2180315	female	2018	vagina	III	19	CC19	CC19-B	neg	neg	neg	neg	neg	neg	neg	neg	neg	neg	pos	neg	neg	neg	neg	pos	neg	neg	neg
ERR5430532	5981STDY8353287	Carriage	2180329	female	2018	urine	II	569	singleton	NA	neg	neg	neg	neg	neg	neg	neg	neg	neg	neg	neg	neg	neg	neg	neg	pos	neg	neg	neg
ERR5430535	5981STDY8353288	Carriage	2180330	female	2018	vagina	V	7	CC7	NA	neg	neg	neg	neg	neg	neg	neg	neg	neg	neg	neg	neg	neg	neg	neg	pos	neg	neg	neg
ERR5430540	5981STDY8353289	Carriage	2180331	female	2018	urine	III	23	CC23	CC23-C	neg	neg	neg	neg	neg	neg	neg	neg	neg	neg	neg	neg	neg	neg	neg	neg	neg	neg	neg
ERR5430541	5981STDY8353290	Carriage	2180446	female	2018	vagina	III	17	CC17	CC17-A1	neg	neg	neg	neg	neg	neg	neg	neg	neg	neg	neg	neg	neg	neg	neg	pos	neg	neg	neg
ERR5430544	5981STDY8353291	Carriage	2180473	female	2018	vagina	III	17	CC17	CC17-A2	pos	pos	neg	pos	pos	pos	neg	pos	neg	neg	neg	neg	neg	neg	neg	neg	pos	neg	neg
ERR5430547	5981STDY8353292	Carriage	2180474	female	2018	vagina	III	17	CC17	CC17-A1	neg	pos	neg	neg	neg	neg	neg	neg	neg	neg	neg	neg	neg	neg	neg	pos	neg	neg	neg
ERR5430550	5981STDY8353293	Carriage	2180495	female	2018	vagina	II	28	CC19	CC19-D	neg	neg	neg	neg	neg	neg	neg	neg	neg	neg	neg	neg	neg	neg	neg	pos	neg	neg	neg
ERR5528644	5981STDY8353294	Carriage	2180545	female	2018	vagina	Ia	498	CC24	NA	neg	neg	neg	neg	neg	neg	neg	neg	neg	neg	neg	neg	neg	neg	neg	pos	neg	neg	neg
ERR5430553	5981STDY8353295	Carriage	2180546	female	2018	vagina	III	17	CC17	CC17-A2	pos	pos	neg	pos	pos	pos	neg	pos	neg	neg	neg	neg	neg	neg	neg	neg	pos	neg	neg
ERR5430556	5981STDY8353296	Carriage	2180576	female	2018	vagina	II	28	CC19	CC19-D	neg	neg	neg	neg	neg	neg	neg	neg	neg	neg	neg	neg	neg	neg	neg	pos	neg	neg	neg
ERR5430559	5981STDY8353297	Carriage	2180578	female	2018	vagina	III	19	CC19	CC19-B	neg	neg	neg	neg	neg	neg	neg	neg	neg	neg	neg	neg	neg	neg	neg	pos	neg	neg	neg
ERR5430562	5981STDY8353298	Carriage	2180579	female	2018	vagina	Ia	23	CC23	CC23-A	neg	neg	neg	neg	neg	neg	neg	neg	neg	neg	neg	neg	neg	neg	neg	pos	neg	neg	neg
ERR5430565	5981STDY8353299	Carriage	2180627	female	2018	vagina	Ia	23	CC23	CC23-A	neg	neg	neg	neg	neg	neg	neg	neg	neg	neg	neg	neg	neg	neg	neg	pos	neg	neg	neg
ERR5430568	5981STDY8353300	Carriage	2180628	female	2018	urine	V	110	CC19	CC19-B	neg	pos	neg	neg	neg	neg	neg	pos	neg	neg	neg	neg	neg	neg	neg	neg	pos	neg	neg
ERR5430571	5981STDY8353301	Carriage	2180629	female	2018	urine	II	28	CC19	CC19-D	neg	neg	neg	neg	neg	neg	neg	neg	neg	neg	neg	neg	neg	neg	neg	pos	neg	neg	neg
ERR5430574	5981STDY8353302	Carriage	2180630	female	2018	vagina	III	1891	CC17	CC17-C	neg	neg	neg	neg	neg	neg	neg	neg	neg	neg	neg	neg	neg	neg	neg	pos	neg	neg	neg
ERR5430577	5981STDY8353303	Carriage	2180631	female	2018	urine	V	498	CC24	NA	neg	neg	neg	neg	neg	neg	neg	neg	neg	neg	neg	neg	neg	neg	neg	pos	neg	neg	neg
ERR5528645	5981STDY8353304	Carriage	2180662	female	2018	vagina	Ib	654	CC8	CC8-C	neg	neg	neg	neg	neg	neg	neg	neg	neg	neg	neg	neg	neg	neg	neg	neg	neg	neg	neg
ERR5430580	5981STDY8353305	Carriage	2180680	female	2018	urine	Ib	1	CC1	CC1-A	neg	neg	neg	neg	neg	neg	neg	neg	neg	neg	neg	neg	neg	neg	neg	pos	neg	neg	neg
ERR5430583	5981STDY8353306	Carriage	2180681	female	2018	vagina	III	335	CC19	CC19-B	neg	neg	neg	neg	neg	neg	neg	neg	neg	neg	neg	neg	neg	neg	neg	pos	neg	neg	neg
ERR5430588	5981STDY8353307	Carriage	2180682	female	2018	vagina	III	529	CC529	NA	neg	neg	neg	neg	pos	neg	neg	pos	neg	neg	neg	neg	neg	neg	neg	neg	pos	pos	neg
ERR5430589	5981STDY8353308	Carriage	2180683	female	2018	vagina	III	17	CC17	CC17-B	neg	neg	neg	neg	neg	neg	neg	neg	neg	neg	neg	neg	neg	neg	neg	pos	neg	neg	neg
ERR5430595	5981STDY8353310	Carriage	2180723	female	2018	vagina	III	17	CC17	CC17-A1	neg	pos	neg	neg	neg	neg	neg	neg	neg	neg	neg	neg	neg	neg	neg	pos	neg	neg	neg
ERR5430598	5981STDY8353311	Carriage	2180724	female	2018	vagina	V	19	CC19	CC19-B	neg	neg	neg	neg	neg	neg	pos	neg	neg	neg	neg	neg	pos	pos	neg	pos	neg	neg	pos
ERR5528649	5981STDY8353312	Carriage	2180754	female	2018	vagina	III	17	CC17	CC17-A1	neg	neg	neg	neg	neg	neg	neg	neg	neg	neg	neg	neg	neg	neg	neg	pos	neg	neg	neg
ERR5430601	5981STDY8353313	Carriage	2180755	female	2018	vagina	Ia	144	CC23	CC23-A	neg	neg	neg	neg	neg	neg	neg	neg	neg	neg	neg	neg	neg	neg	neg	pos	neg	neg	neg
ERR5430604	5981STDY8353314	Carriage	2180756	female	2018	vagina	VI	1	CC1	CC1-F	neg	neg	neg	neg	neg	neg	neg	neg	neg	neg	neg	neg	neg	neg	neg	neg	neg	neg	neg
ERR5528653	5981STDY8353315	Carriage	2180757	female	2018	vagina	IV	291	CC17	CC17-C	neg	neg	neg	neg	neg	neg	neg	neg	neg	neg	neg	neg	neg	neg	neg	pos	neg	neg	neg
ERR5430607	5981STDY8353316	Carriage	2180795	female	2018	vagina	Ia	23	CC23	CC23-A	neg	pos	neg	neg	neg	neg	neg	neg	neg	neg	neg	neg	neg	neg	neg	pos	neg	neg	neg
ERR5430610	5981STDY8353317	Carriage	2180841	female	2018	urine	III	335	CC19	CC19-B	neg	neg	neg	neg	neg	neg	pos	neg	neg	neg	neg	neg	neg	neg	neg	pos	neg	neg	neg
ERR5528657	5981STDY8353318	Carriage	2180885	female	2018	urine	IV	196	CC1	CC1-B	neg	neg	neg	neg	neg	neg	neg	neg	neg	neg	neg	neg	neg	neg	neg	pos	neg	neg	neg
ERR5528661	5981STDY8353319	Carriage	2180886	female	2018	urine	IV	196	CC1	CC1-B	neg	neg	neg	neg	neg	neg	neg	neg	neg	neg	neg	neg	neg	neg	neg	pos	neg	neg	neg
ERR5528665	5981STDY8353320	Carriage	2180887	female	2018	urine	III	17	CC17	CC17-A2	neg	neg	neg	neg	neg	neg	neg	neg	neg	neg	neg	neg	neg	neg	pos	pos	neg	neg	neg
ERR5528672	5981STDY8353321	Carriage	2181028	female	2018	urine	IV	2	CC1	CC1-B	neg	neg	neg	neg	neg	neg	neg	neg	neg	neg	neg	neg	neg	neg	neg	neg	neg	neg	neg
ERR5528673	5981STDY8353322	Carriage	2181029	female	2018	urine	IX	130	CC130	NA	neg	neg	neg	neg	neg	neg	neg	neg	neg	neg	neg	neg	neg	neg	neg	neg	neg	neg	neg
ERR5528680	5981STDY8353323	Carriage	2181030	female	2018	vagina	Ib	8	CC8	CC8-C	neg	neg	neg	neg	neg	neg	neg	neg	neg	neg	neg	neg	neg	neg	neg	neg	neg	neg	neg
ERR5528681	5981STDY8353324	Carriage	2181031	female	2018	vagina	III	17	CC17	CC17-B	neg	neg	neg	neg	neg	neg	neg	neg	neg	neg	neg	neg	neg	neg	neg	pos	neg	neg	neg
ERR5528685	5981STDY8353325	Carriage	2181045	female	2018	vagina	III	529	CC529	NA	neg	neg	neg	neg	neg	neg	neg	pos	neg	neg	neg	neg	neg	neg	neg	neg	pos	neg	neg
ERR5528689	5981STDY8353326	Carriage	2181046	female	2018	vagina	III	17	CC17	CC17-A2	pos	pos	neg	pos	pos	pos	neg	pos	neg	neg	neg	neg	pos	pos	neg	neg	pos	neg	neg
ERR5528693	5981STDY8353327	Carriage	2181048	female	2018	vagina	III	17	CC17	CC17-A1	neg	neg	neg	neg	neg	neg	neg	neg	neg	neg	neg	neg	neg	neg	neg	pos	neg	neg	neg
ERR5528700	5981STDY8353328	Carriage	2181091	female	2018	vagina	II	569	singleton	NA	neg	pos	neg	neg	neg	neg	neg	neg	neg	neg	neg	neg	neg	neg	neg	pos	neg	neg	neg
ERR5528701	5981STDY8353329	Carriage	2181093	female	2018	vagina	IV	196	CC1	CC1-B	neg	neg	neg	neg	neg	neg	neg	pos	neg	neg	neg	neg	neg	neg	neg	pos	pos	neg	neg
ERR5528708	5981STDY8353330	Carriage	2181107	female	2018	vagina	IV	291	CC17	CC17-C	neg	neg	neg	neg	neg	neg	neg	neg	neg	neg	neg	neg	neg	neg	neg	pos	neg	neg	neg
ERR5430259	5981STDY8353331	Carriage	2181108	female	2018	vagina	III	335	CC19	CC19-B	neg	neg	neg	neg	neg	neg	pos	neg	neg	neg	neg	neg	neg	neg	neg	pos	neg	neg	neg
ERR5528709	5981STDY8353332	Carriage	2181120	female	2018	vagina	III	17	CC17	CC17-A2	pos	pos	neg	pos	pos	pos	neg	pos	neg	neg	neg	neg	neg	neg	neg	neg	pos	neg	neg
ERR5528713	5981STDY8353334	Carriage	2181180	female	2018	vagina	III	17	CC17	CC17-A1	neg	pos	neg	neg	neg	neg	neg	neg	neg	neg	neg	neg	neg	neg	neg	pos	neg	neg	neg
ERR5528717	5981STDY8353335	Carriage	2181181	female	2018	vagina	IV	24	CC24	NA	neg	neg	neg	neg	neg	neg	neg	neg	neg	neg	neg	neg	neg	neg	neg	pos	neg	neg	neg
ERR5528721	5981STDY8353336	Carriage	2181191	female	2018	vagina	III	19	CC19	CC19-B	neg	neg	neg	neg	neg	neg	neg	neg	neg	neg	neg	neg	neg	neg	neg	pos	neg	neg	neg
ERR5528729	5981STDY8353338	Carriage	2181195	female	2018	urine	Ib	8	CC8	CC8-C	neg	neg	neg	neg	neg	neg	neg	neg	neg	neg	neg	neg	neg	neg	neg	pos	neg	neg	neg
ERR5430264	5981STDY8353339	Carriage	2181196	female	2018	urine	III	19	CC19	CC19-A	neg	neg	neg	neg	neg	neg	neg	neg	neg	neg	neg	neg	neg	neg	neg	neg	neg	neg	neg
ERR5528736	5981STDY8353340	Carriage	2181197	female	2018	urine	Ia	23	CC23	CC23-A	neg	pos	neg	neg	neg	neg	neg	neg	neg	neg	neg	neg	neg	neg	neg	pos	neg	neg	neg
ERR5430268	5981STDY8353341	Carriage	2181205	female	2018	vagina	Ia	23	CC23	CC23-A	neg	pos	neg	neg	neg	neg	neg	neg	neg	neg	neg	neg	neg	neg	neg	pos	neg	neg	neg
ERR5528737	5981STDY8353342	Carriage	2181230	female	2018	vagina	II	28	CC19	CC19-D	neg	neg	neg	neg	neg	neg	neg	neg	neg	neg	neg	neg	neg	neg	neg	pos	neg	neg	neg
ERR5528744	5981STDY8353343	Carriage	2181259	female	2018	urine	Ia	24	CC24	NA	neg	pos	neg	neg	neg	neg	neg	neg	neg	neg	neg	neg	neg	neg	neg	pos	neg	neg	neg
ERR5528745	5981STDY8353344	Carriage	2181271	female	2018	vagina	Ia	23	CC23	CC23-A	neg	neg	neg	neg	neg	neg	neg	neg	neg	neg	neg	neg	neg	neg	neg	pos	neg	neg	neg
ERR5528749	5981STDY8353345	Carriage	2181272	female	2018	vagina	V	1	CC1	CC1-A	neg	neg	neg	neg	neg	neg	neg	neg	neg	neg	neg	neg	neg	neg	neg	neg	neg	neg	neg
ERR5528753	5981STDY8353346	Carriage	2181273	female	2018	vagina	V	19	CC19	CC19-B	neg	neg	neg	neg	neg	neg	neg	neg	neg	neg	neg	neg	neg	neg	neg	pos	neg	neg	neg
ERR5528757	5981STDY8353348	Carriage	2181314	female	2018	vagina	V	498	CC24	NA	neg	neg	neg	neg	neg	neg	neg	neg	neg	neg	neg	neg	neg	neg	neg	pos	neg	neg	neg
ERR5528764	5981STDY8353349	Carriage	2181346	female	2018	vagina	IV	459	CC1	CC1-B	neg	neg	neg	neg	neg	neg	pos	neg	neg	neg	neg	neg	neg	neg	neg	pos	neg	neg	neg
ERR5430276	5981STDY8353350	Carriage	2181347	female	2018	vagina	V	19	CC19	CC19-B	neg	neg	neg	neg	neg	neg	neg	neg	neg	neg	neg	neg	neg	neg	neg	pos	neg	neg	neg
ERR5528765	5981STDY8353351	Carriage	2181352	female	2018	vagina	II	569	singleton	NA	neg	neg	neg	neg	neg	neg	neg	neg	neg	neg	neg	neg	neg	neg	neg	pos	neg	neg	neg
ERR5430279	5981STDY8353352	Carriage	2181353	female	2018	urine	III	19	CC19	CC19-B	neg	neg	neg	neg	neg	neg	neg	neg	neg	neg	neg	neg	neg	neg	neg	pos	neg	neg	neg
ERR5430284	5981STDY8353353	Carriage	2181354	female	2018	urine	Ia	24	CC24	NA	neg	pos	neg	neg	neg	neg	neg	neg	neg	neg	neg	neg	neg	neg	neg	pos	neg	neg	neg
ERR5528772	5981STDY8353354	Carriage	2181355	female	2018	urine	II	569	singleton	NA	neg	neg	neg	neg	neg	neg	neg	neg	neg	neg	neg	neg	neg	neg	neg	pos	neg	neg	neg
ERR5528773	5981STDY8353355	Carriage	2181356	female	2018	vagina	V	498	CC24	NA	neg	neg	neg	neg	neg	neg	neg	neg	neg	neg	neg	neg	neg	neg	neg	pos	neg	neg	neg
ERR5528781	5981STDY8353357	Carriage	2181358	female	2018	vagina	III	17	CC17	CC17-A0	neg	neg	neg	neg	neg	neg	neg	neg	neg	neg	neg	neg	neg	neg	neg	pos	neg	neg	neg
ERR5528785	5981STDY8353359	Carriage	2181411	female	2018	vagina	V	110	CC19	CC19-B	neg	pos	neg	neg	neg	neg	neg	neg	neg	neg	neg	neg	pos	pos	neg	neg	neg	neg	neg
ERR5528789	5981STDY8353360	Carriage	2181412	female	2018	vagina	III	17	CC17	CC17-A2	pos	pos	neg	pos	pos	pos	neg	pos	neg	neg	neg	neg	neg	neg	neg	neg	pos	neg	neg
ERR5528793	5981STDY8353361	Carriage	2181413	female	2018	vagina	V	1	CC1	CC1-A	neg	neg	neg	neg	neg	neg	neg	pos	neg	neg	neg	neg	neg	neg	neg	pos	neg	neg	neg
ERR5528800	5981STDY8353362	Carriage	2181422	female	2018	vagina	Ia	24	CC24	NA	neg	neg	neg	neg	neg	neg	neg	neg	neg	neg	neg	neg	neg	neg	neg	pos	neg	neg	neg
ERR5528801	5981STDY8353363	Carriage	2181431	female	2018	vagina	III	23	CC23	CC23-B	neg	neg	neg	neg	neg	neg	neg	neg	neg	neg	neg	neg	neg	neg	neg	neg	neg	neg	neg
ERR5430290	5981STDY8353364	Carriage	2181432	female	2018	vagina	V	10	CC8	CC8-D	neg	neg	neg	neg	neg	neg	neg	neg	neg	neg	neg	neg	neg	neg	neg	pos	neg	neg	neg
ERR5430294	5981STDY8353365	Carriage	2181433	female	2018	vagina	Ia	24	CC24	NA	neg	pos	neg	neg	neg	neg	neg	neg	neg	neg	neg	neg	neg	neg	neg	pos	neg	neg	neg
ERR5430298	5981STDY8353366	Carriage	2181434	female	2018	vagina	IV	196	CC1	CC1-B	neg	neg	neg	neg	neg	neg	neg	neg	neg	neg	neg	neg	neg	neg	neg	pos	neg	neg	neg
ERR5430302	5981STDY8353367	Carriage	2181435	female	2018	vagina	III	17	CC17	CC17-A1	neg	pos	neg	neg	neg	neg	neg	neg	neg	neg	neg	neg	neg	neg	neg	pos	neg	neg	neg
ERR5528808	5981STDY8353368	Carriage	2181436	female	2018	vagina	II	28	CC19	CC19-D	neg	neg	neg	neg	neg	neg	neg	neg	neg	neg	neg	neg	neg	neg	neg	pos	neg	neg	neg
ERR5430305	5981STDY8353369	Carriage	2181437	female	2018	vagina	III	17	CC17	CC17-A2	pos	neg	neg	pos	pos	pos	neg	pos	neg	neg	neg	neg	neg	neg	neg	neg	pos	neg	neg
ERR5430310	5981STDY8353370	Carriage	2181473	female	2018	vagina	IV	291	CC17	CC17-C	neg	neg	neg	neg	neg	neg	neg	neg	neg	neg	neg	neg	neg	neg	neg	pos	neg	neg	neg
ERR5528809	5981STDY8353372	Carriage	2181475	female	2018	vagina	VI	1	CC1	CC1-F	neg	neg	neg	neg	neg	neg	neg	neg	neg	neg	neg	neg	neg	neg	neg	neg	neg	neg	neg
ERR5528813	5981STDY8353373	Carriage	2181476	female	2018	urine	V	24	CC24	NA	neg	neg	neg	neg	neg	neg	neg	neg	neg	neg	neg	neg	neg	neg	neg	pos	neg	neg	neg
ERR5528817	5981STDY8353374	Carriage	2181492	female	2018	vagina	V	127	singleton	NA	neg	neg	neg	neg	neg	neg	neg	neg	neg	neg	neg	neg	neg	neg	neg	neg	neg	neg	neg
ERR5430319	5981STDY8353375	Carriage	2181493	female	2018	urine	Ia	24	CC24	NA	neg	pos	neg	neg	neg	neg	neg	neg	neg	neg	neg	neg	neg	neg	neg	pos	neg	neg	neg
ERR5528822	5981STDY8353376	Carriage	2181494	female	2018	vagina	II	8	CC8	CC8-C	neg	neg	neg	neg	neg	neg	neg	neg	neg	neg	neg	neg	neg	neg	neg	neg	neg	neg	neg
ERR5528825	5981STDY8353377	Carriage	2181495	female	2018	vagina	III	467	CC17	CC17-A0	neg	neg	neg	neg	neg	neg	neg	neg	neg	neg	neg	neg	neg	neg	neg	pos	neg	neg	neg
ERR5528828	5981STDY8353379	Carriage	2181504	female	2018	urine	III	182	CC19	CC19-B	neg	neg	neg	neg	neg	neg	neg	pos	neg	neg	neg	neg	neg	neg	neg	neg	pos	neg	neg
ERR5528831	5981STDY8353380	Carriage	2181505	female	2018	urine	V	23	CC23	CC23-A	neg	pos	neg	neg	neg	neg	neg	neg	neg	neg	neg	neg	neg	neg	neg	pos	neg	neg	neg
ERR5430327	5981STDY8353382	Carriage	2181534	female	2018	vagina	V	1	CC1	CC1-A	neg	neg	neg	neg	neg	neg	neg	pos	neg	neg	neg	neg	neg	neg	neg	pos	neg	neg	neg
ERR5430331	5981STDY8353383	Carriage	2181543	female	2018	urine	Ia	23	CC23	CC23-A	neg	pos	neg	neg	neg	neg	neg	neg	neg	neg	neg	neg	neg	neg	neg	pos	neg	neg	neg
ERR5528834	5981STDY8353384	Carriage	2181567	female	2018	urine	III	17	CC17	CC17-A1	neg	pos	neg	neg	neg	neg	neg	neg	neg	neg	neg	neg	neg	neg	neg	pos	neg	neg	neg
ERR5528835	5981STDY8353385	Carriage	2181575	female	2018	vagina	V	1	CC1	CC1-A	neg	neg	neg	neg	neg	neg	neg	pos	neg	neg	neg	neg	neg	neg	neg	pos	neg	neg	neg
ERR5528840	5981STDY8353386	Carriage	2181576	female	2018	vagina	II	569	singleton	NA	neg	neg	neg	neg	neg	neg	neg	neg	neg	neg	neg	neg	neg	neg	neg	pos	neg	neg	neg
ERR5430335	5981STDY8353387	Carriage	2181589	female	2018	vagina	II	28	CC19	CC19-D	neg	neg	neg	neg	neg	neg	neg	neg	neg	neg	neg	neg	neg	neg	neg	pos	neg	neg	neg
ERR5430339	5981STDY8353388	Carriage	2181590	female	2018	vagina	V	1	CC1	CC1-A	neg	pos	neg	neg	neg	neg	neg	pos	neg	neg	neg	neg	neg	neg	neg	pos	neg	neg	neg
ERR5430342	5981STDY8353389	Carriage	2181612	female	2018	urine	IV	291	CC17	CC17-C	neg	neg	neg	neg	neg	neg	neg	neg	neg	neg	neg	neg	neg	neg	neg	pos	neg	neg	neg
ERR5528843	5981STDY8353390	Carriage	2181628	female	2018	vagina	III	17	CC17	CC17-A2	pos	pos	neg	pos	pos	pos	neg	pos	neg	neg	neg	neg	pos	pos	neg	neg	pos	neg	neg
ERR5528846	5981STDY8353391	Carriage	2181629	female	2018	vagina	II	28	CC19	CC19-D	neg	neg	neg	neg	neg	neg	neg	neg	neg	neg	neg	neg	neg	neg	neg	pos	neg	neg	neg
ERR5528849	5981STDY8353392	Carriage	2181630	female	2018	vagina	III	17	CC17	CC17-B	neg	neg	neg	neg	neg	neg	neg	neg	neg	neg	neg	neg	neg	neg	neg	pos	neg	neg	neg
ERR5528852	5981STDY8353393	Carriage	2181631	female	2018	urine	V	349	CC1	CC1-A	neg	neg	neg	neg	neg	neg	neg	pos	neg	neg	neg	neg	neg	neg	neg	pos	neg	neg	neg
ERR5528855	5981STDY8353394	Carriage	2181632	female	2018	vagina	II	22	CC22	NA	neg	neg	neg	neg	neg	neg	neg	pos	neg	neg	neg	neg	neg	neg	neg	pos	neg	neg	neg
ERR5528858	5981STDY8353395	Carriage	2181633	female	2018	vagina	V	110	CC19	CC19-B	neg	pos	neg	neg	neg	neg	neg	pos	neg	neg	neg	neg	neg	neg	neg	neg	pos	neg	neg
ERR5528861	5981STDY8353396	Carriage	2181644	female	2018	vagina	II	1910	CC22	NA	neg	neg	neg	neg	neg	neg	neg	neg	neg	neg	neg	neg	neg	neg	neg	neg	neg	neg	neg
ERR5430348	5981STDY8353397	Carriage	2181645	female	2018	vagina	Ib	1886	CC8	CC8-C	neg	pos	neg	neg	neg	neg	neg	neg	neg	neg	neg	neg	neg	neg	neg	pos	neg	neg	neg
ERR5528862	5981STDY8353398	Carriage	2181667	female	2018	urine	Ia	23	CC23	CC23-A	neg	pos	neg	neg	neg	neg	neg	neg	neg	neg	neg	neg	neg	neg	neg	neg	neg	neg	neg
ERR5528867	5981STDY8353399	Carriage	2181668	female	2018	vagina	NT	23	CC23	CC23-A	neg	neg	neg	neg	neg	neg	neg	neg	neg	neg	neg	neg	neg	neg	neg	pos	neg	neg	neg
ERR5528870	5981STDY8353400	Carriage	2181686	female	2018	vagina	III	529	CC529	NA	neg	neg	neg	neg	neg	neg	neg	neg	neg	neg	neg	neg	neg	neg	neg	neg	pos	neg	neg
ERR5528873	5981STDY8353401	Carriage	2181712	female	2018	vagina	II	12	CC8	CC8-B	neg	neg	neg	neg	neg	neg	neg	neg	neg	neg	neg	neg	neg	neg	neg	pos	neg	neg	neg
ERR5528879	5981STDY8353403	Carriage	2181714	female	2018	urine	III	17	CC17	CC17-A1	neg	pos	neg	neg	neg	neg	neg	neg	neg	neg	neg	neg	neg	neg	neg	pos	neg	neg	neg
ERR5430351	5981STDY8353404	Carriage	2181726	female	2018	vagina	III	515	CC17	CC17-A1	neg	pos	neg	neg	neg	neg	neg	neg	neg	neg	neg	neg	neg	neg	neg	pos	neg	neg	neg
ERR5430356	5981STDY8353405	Carriage	2181727	female	2018	urine	III	2102	CC19	CC19-B	neg	neg	neg	neg	neg	neg	neg	neg	neg	neg	neg	neg	neg	neg	neg	pos	neg	neg	neg
ERR5528882	5981STDY8353406	Carriage	2181728	female	2018	vagina	IX	130	CC130	NA	neg	neg	neg	neg	neg	neg	neg	neg	neg	neg	neg	neg	neg	neg	neg	neg	neg	neg	neg
ERR5430360	5981STDY8353408	Carriage	2181730	female	2018	vagina	II	22	CC22	NA	neg	neg	neg	neg	neg	neg	neg	pos	neg	neg	neg	neg	neg	neg	neg	pos	neg	neg	neg
ERR5430364	5981STDY8353409	Carriage	2181731	female	2018	vagina	V	1	CC1	CC1-A	neg	neg	neg	neg	neg	neg	neg	neg	neg	neg	neg	neg	neg	neg	neg	pos	neg	neg	neg
ERR5528883	5981STDY8353410	Carriage	2181735	female	2018	vagina	III	17	CC17	CC17-B	neg	pos	neg	neg	neg	neg	neg	neg	neg	neg	neg	neg	neg	neg	neg	pos	neg	neg	neg
ERR5528888	5981STDY8353411	Carriage	2181736	female	2018	vagina	III	17	CC17	CC17-B	neg	pos	neg	neg	neg	neg	neg	neg	neg	neg	neg	neg	neg	neg	neg	pos	neg	neg	neg
ERR5528891	5981STDY8353412	Carriage	2181737	female	2018	vagina	II	569	singleton	NA	neg	neg	neg	neg	neg	neg	neg	neg	neg	neg	neg	neg	neg	neg	neg	pos	neg	neg	neg
ERR5528897	5981STDY8353414	Carriage	2181739	female	2018	vagina	V	1	CC1	CC1-A	neg	neg	neg	neg	neg	neg	neg	neg	neg	neg	neg	neg	neg	neg	neg	pos	neg	neg	neg
ERR5430368	5981STDY8353415	Carriage	2181760	female	2018	urine	IV	291	CC17	CC17-C	neg	neg	neg	neg	neg	neg	neg	neg	neg	neg	neg	neg	neg	neg	neg	pos	neg	neg	neg
ERR5528900	5981STDY8353416	Carriage	2181761	female	2018	vagina	V	1	CC1	CC1-A	neg	neg	neg	neg	neg	neg	neg	neg	neg	neg	neg	neg	neg	neg	neg	neg	neg	neg	neg
ERR5528550	5981STDY8353417	Carriage	2181783	female	2018	vagina	V	26	singleton	NA	neg	neg	neg	neg	neg	neg	neg	neg	neg	neg	neg	neg	neg	neg	neg	pos	neg	neg	neg
ERR5528553	5981STDY8353418	Carriage	2181784	female	2018	urine	III	17	CC17	CC17-A2	pos	pos	neg	pos	pos	pos	neg	pos	neg	neg	neg	neg	neg	neg	neg	neg	pos	neg	neg
ERR5528557	5981STDY8353419	Carriage	2181785	female	2018	urine	IV	291	CC17	CC17-C	neg	neg	neg	neg	neg	neg	neg	neg	neg	neg	neg	neg	neg	neg	neg	pos	neg	neg	neg
ERR5528560	5981STDY8353420	Carriage	2181786	female	2018	vagina	IV	291	CC17	CC17-C	neg	neg	neg	neg	neg	neg	neg	neg	neg	neg	neg	neg	neg	neg	neg	pos	neg	neg	neg
ERR5528563	5981STDY8353421	Carriage	2181787	female	2018	vagina	V	1	CC1	CC1-A	neg	pos	neg	neg	neg	neg	neg	neg	neg	neg	neg	neg	neg	neg	neg	pos	neg	neg	neg
ERR5528567	5981STDY8353422	Carriage	2181820	female	2018	urine	IV	291	CC17	CC17-C	neg	neg	neg	neg	neg	neg	neg	neg	neg	neg	neg	neg	neg	neg	neg	pos	neg	neg	neg
ERR5528570	5981STDY8353423	Carriage	2181821	female	2018	urine	V	110	CC19	CC19-B	neg	pos	neg	neg	neg	neg	neg	neg	neg	neg	neg	neg	neg	neg	neg	pos	neg	neg	neg
ERR5528575	5981STDY8353424	Carriage	2181822	female	2018	urine	Ia	498	CC24	NA	neg	neg	neg	neg	neg	neg	neg	neg	neg	neg	neg	neg	neg	neg	neg	pos	neg	neg	neg
ERR5528579	5981STDY8353425	Carriage	2181830	female	2018	vagina	III	1897	singleton	NA	neg	neg	neg	neg	neg	neg	neg	neg	neg	neg	neg	neg	neg	neg	neg	neg	neg	neg	neg
ERR5430369	5981STDY8353426	Carriage	2181840	female	2018	vagina	Ia	4	CC4	NA	neg	neg	neg	neg	neg	neg	neg	neg	neg	neg	neg	neg	neg	neg	neg	pos	neg	neg	neg
ERR5430374	5981STDY8353427	Carriage	2181841	female	2018	vagina	Ib	8	CC8	CC8-C	neg	neg	neg	neg	neg	neg	neg	neg	neg	neg	neg	neg	neg	neg	neg	pos	neg	neg	neg
ERR5528584	5981STDY8353428	Carriage	2181842	female	2018	vagina	V	24	CC24	NA	neg	neg	neg	neg	neg	neg	neg	neg	neg	neg	pos	neg	neg	neg	neg	pos	neg	neg	neg
ERR5528588	5981STDY8353429	Carriage	2181843	female	2018	vagina	IV	196	CC1	CC1-B	neg	neg	neg	neg	neg	neg	neg	neg	neg	neg	neg	neg	neg	neg	neg	pos	neg	neg	neg
ERR5528592	5981STDY8353430	Carriage	2181844	female	2018	vagina	III	529	CC529	NA	neg	pos	neg	neg	neg	neg	neg	neg	neg	neg	neg	neg	neg	neg	neg	neg	pos	neg	neg
ERR5528596	5981STDY8353431	Carriage	2181864	female	2018	vagina	Ia	24	CC24	NA	neg	neg	neg	neg	neg	neg	neg	neg	neg	neg	neg	neg	neg	neg	neg	pos	neg	neg	neg
ERR5528600	5981STDY8353432	Carriage	2181873	female	2018	vagina	II	2103	CC8	CC8-D	neg	neg	neg	neg	neg	neg	neg	neg	neg	neg	neg	neg	neg	neg	pos	pos	neg	neg	neg
ERR5528604	5981STDY8353433	Carriage	2181874	female	2018	vagina	II	28	CC19	CC19-D	neg	neg	neg	neg	neg	neg	neg	neg	neg	neg	neg	neg	neg	neg	neg	neg	pos	neg	neg
ERR5528605	5981STDY8353434	Carriage	2181875	female	2018	urine	III	17	CC17	CC17-A2	neg	neg	neg	neg	neg	neg	neg	neg	neg	neg	neg	neg	neg	neg	pos	pos	neg	neg	neg
ERR5528610	5981STDY8353435	Carriage	2181876	female	2018	urine	II	28	CC19	CC19-D	neg	neg	neg	neg	neg	neg	neg	neg	neg	neg	neg	neg	neg	neg	neg	pos	neg	neg	neg
ERR5528613	5981STDY8353436	Carriage	2181877	female	2018	vagina	Ia	24	CC24	NA	neg	neg	neg	neg	neg	neg	neg	neg	neg	neg	neg	neg	neg	neg	neg	pos	neg	neg	neg
ERR5528618	5981STDY8353437	Carriage	2181878	female	2018	vagina	Ib	8	CC8	CC8-C	neg	neg	neg	neg	neg	neg	neg	neg	neg	neg	neg	neg	neg	neg	neg	pos	neg	neg	neg
ERR5528622	5981STDY8353438	Carriage	2181929	female	2018	urine	II	569	singleton	NA	neg	neg	neg	neg	neg	neg	neg	neg	neg	neg	neg	neg	neg	neg	neg	pos	neg	neg	neg
ERR5528626	5981STDY8353439	Carriage	2181930	female	2018	vagina	V	498	CC24	NA	neg	neg	neg	neg	neg	neg	neg	neg	neg	neg	neg	neg	neg	neg	neg	pos	neg	neg	neg
ERR5430377	5981STDY8353440	Carriage	2181931	female	2018	vagina	V	1	CC1	CC1-A	neg	neg	neg	neg	neg	neg	pos	neg	neg	neg	neg	neg	neg	neg	neg	pos	neg	neg	neg
ERR5430382	5981STDY8353441	Carriage	2181942	female	2018	urine	III	106	CC19	CC19-A	neg	pos	neg	pos	pos	neg	neg	pos	neg	neg	neg	neg	neg	neg	neg	neg	pos	neg	neg
ERR5528630	5981STDY8353442	Carriage	2181971	female	2018	vagina	V	19	CC19	CC19-B	neg	neg	neg	neg	neg	neg	neg	pos	neg	neg	neg	neg	neg	neg	neg	pos	pos	neg	neg
ERR5528634	5981STDY8353443	Carriage	2181997	female	2018	urine	IX	130	CC130	NA	neg	neg	neg	neg	neg	neg	neg	neg	neg	neg	neg	neg	neg	neg	neg	neg	neg	neg	neg
ERR5528639	5981STDY8353444	Carriage	2181998	female	2018	urine	III	17	CC17	CC17-A2	pos	pos	neg	pos	pos	pos	neg	pos	neg	neg	neg	neg	neg	neg	neg	neg	pos	neg	neg
ERR5528642	5981STDY8353445	Carriage	2181999	female	2018	vagina	III	17	CC17	CC17-A1	neg	pos	neg	neg	neg	neg	neg	neg	neg	neg	neg	neg	neg	neg	neg	pos	neg	neg	neg
ERR5430386	5981STDY8353446	Carriage	2182013	female	2018	vagina	Ia	23	CC23	CC23-A	neg	neg	neg	neg	neg	neg	neg	neg	pos	neg	neg	neg	neg	neg	neg	pos	neg	neg	neg
ERR5528647	5981STDY8353447	Carriage	2182021	female	2018	vagina	Ib	1	CC1	CC1-A	neg	neg	neg	neg	neg	neg	neg	neg	neg	neg	neg	neg	neg	neg	neg	pos	neg	neg	neg
ERR5528651	5981STDY8353448	Carriage	2182030	female	2018	vagina	II	28	CC19	CC19-D	neg	neg	neg	neg	neg	neg	neg	pos	neg	neg	neg	neg	neg	neg	neg	neg	pos	neg	neg
ERR5528655	5981STDY8353449	Carriage	2182031	female	2018	urine	Ia	23	CC23	CC23-A	neg	neg	neg	neg	neg	neg	neg	neg	neg	neg	pos	neg	neg	neg	neg	pos	neg	neg	neg
ERR5528659	5981STDY8353450	Carriage	2182048	female	2018	urine	II	28	CC19	CC19-D	neg	neg	neg	neg	neg	neg	neg	neg	neg	neg	neg	neg	neg	neg	neg	neg	neg	neg	neg
ERR5528664	5981STDY8353451	Carriage	2182049	female	2018	vagina	IX	130	CC130	NA	neg	neg	neg	neg	neg	neg	neg	neg	neg	neg	neg	neg	neg	neg	neg	neg	neg	neg	neg
ERR5430390	5981STDY8353452	Carriage	2182055	female	2018	vagina	Ib	1	CC1	CC1-A	neg	neg	neg	neg	neg	neg	neg	neg	neg	neg	neg	neg	neg	neg	neg	pos	neg	neg	neg
ERR5528668	5981STDY8353453	Carriage	2182056	female	2018	vagina	VI	1	CC1	CC1-F	neg	neg	neg	neg	neg	neg	neg	neg	neg	neg	neg	neg	neg	neg	neg	pos	neg	neg	neg
ERR5430394	5981STDY8353454	Carriage	2182064	female	2018	urine	III	1137	CC17	CC17-A2	neg	pos	neg	neg	neg	neg	neg	neg	neg	neg	neg	neg	neg	neg	pos	pos	neg	neg	neg
ERR5430399	5981STDY8353455	Carriage	2182065	female	2018	vagina	II	12	CC8	CC8-A	neg	neg	neg	neg	neg	neg	neg	neg	neg	neg	neg	neg	neg	neg	neg	neg	pos	neg	neg
ERR5430403	5981STDY8353456	Carriage	2182066	female	2018	vagina	V	1	CC1	CC1-A	neg	neg	neg	neg	neg	neg	neg	pos	neg	neg	neg	neg	neg	neg	neg	pos	neg	neg	neg
ERR5430406	5981STDY8353457	Carriage	2182067	female	2018	urine	V	19	CC19	CC19-B	neg	neg	neg	neg	neg	neg	neg	neg	neg	neg	neg	neg	neg	neg	neg	pos	neg	neg	neg
ERR5528671	5981STDY8353458	Carriage	2182077	female	2018	vagina	Ia	23	CC23	CC23-A	neg	neg	neg	neg	neg	neg	neg	neg	neg	neg	neg	neg	neg	neg	neg	pos	neg	neg	neg
ERR5528676	5981STDY8353459	Carriage	2182078	female	2018	vagina	VI	1	CC1	CC1-F	neg	neg	neg	neg	neg	neg	neg	neg	neg	neg	neg	neg	neg	neg	neg	neg	neg	neg	neg
ERR5528679	5981STDY8353460	Carriage	2182092	female	2018	urine	II	28	CC19	CC19-D	neg	neg	neg	neg	neg	neg	neg	neg	neg	neg	neg	neg	neg	neg	neg	neg	pos	neg	neg
ERR5430411	5981STDY8353461	Carriage	2182093	female	2018	vagina	V	26	singleton	NA	neg	neg	neg	neg	neg	neg	neg	neg	neg	neg	neg	neg	neg	neg	neg	pos	neg	neg	neg
ERR5528684	5981STDY8353462	Carriage	2182103	female	2018	urine	II	28	CC19	CC19-D	neg	neg	neg	neg	neg	neg	neg	neg	neg	neg	neg	neg	neg	neg	neg	pos	neg	neg	neg
ERR5430414	5981STDY8353463	Carriage	2182125	female	2018	vagina	Ib	1	CC1	CC1-A	neg	neg	neg	neg	neg	neg	neg	neg	neg	neg	neg	neg	neg	neg	neg	pos	neg	neg	neg
ERR5528688	5981STDY8353464	Carriage	2182143	female	2018	urine	Ia	144	CC23	CC23-A	neg	pos	neg	neg	neg	neg	neg	neg	neg	neg	neg	neg	neg	neg	neg	pos	neg	neg	neg
ERR5430419	5981STDY8353465	Carriage	2182146	female	2018	vagina	III	17	CC17	CC17-A1	neg	pos	neg	neg	neg	neg	neg	neg	neg	neg	neg	neg	neg	neg	neg	pos	neg	neg	neg
ERR5430423	5981STDY8353466	Carriage	2182147	female	2018	vagina	III	335	CC19	CC19-B	neg	neg	neg	neg	neg	neg	pos	neg	neg	neg	neg	neg	neg	neg	neg	pos	neg	neg	neg
ERR5430428	5981STDY8353467	Carriage	2182148	female	2018	vagina	Ia	23	CC23	CC23-A	neg	neg	neg	neg	neg	neg	neg	neg	neg	neg	neg	neg	neg	neg	neg	pos	neg	neg	neg
ERR5528690	5981STDY8353468	Carriage	2182156	female	2018	vagina	Ia	23	CC23	CC23-A	neg	neg	neg	neg	neg	neg	neg	neg	neg	neg	neg	neg	pos	pos	neg	pos	neg	neg	neg
ERR5528694	5981STDY8353469	Carriage	2182162	female	2018	urine	IV	196	CC1	CC1-B	neg	neg	neg	neg	neg	neg	neg	neg	neg	neg	neg	neg	neg	neg	neg	neg	neg	neg	neg
ERR5528702	5981STDY8353471	Carriage	2182168	female	2018	vagina	V	24	CC24	NA	neg	pos	neg	neg	neg	neg	neg	neg	neg	neg	neg	neg	neg	neg	neg	pos	neg	neg	neg
ERR5528705	5981STDY8353472	Carriage	2182169	female	2018	vagina	Ia	24	CC24	NA	neg	neg	neg	neg	neg	neg	neg	neg	neg	neg	neg	neg	neg	neg	neg	pos	neg	neg	neg
ERR5430432	5981STDY8353473	Carriage	2182176	female	2018	vagina	II	28	CC19	CC19-D	neg	neg	neg	neg	neg	neg	neg	neg	neg	neg	neg	neg	neg	neg	neg	pos	neg	neg	neg
ERR5528710	5981STDY8353474	Carriage	2182187	female	2018	urine	III	17	CC17	CC17-A1	neg	neg	neg	neg	neg	neg	neg	neg	neg	neg	neg	neg	neg	neg	neg	pos	neg	neg	neg
ERR5528714	5981STDY8353475	Carriage	2182188	female	2018	vagina	Ia	23	CC23	CC23-A	neg	neg	neg	neg	neg	neg	neg	neg	neg	neg	neg	neg	neg	neg	neg	pos	neg	neg	neg
ERR5528719	5981STDY8353476	Carriage	2182196	female	2018	urine	II	10	CC8	CC8-D	neg	neg	neg	neg	neg	neg	neg	neg	neg	neg	neg	neg	neg	neg	neg	pos	neg	neg	neg
ERR5528723	5981STDY8353477	Carriage	2182197	female	2018	urine	III	19	CC19	CC19-C	neg	neg	neg	neg	neg	neg	neg	neg	neg	neg	neg	neg	neg	neg	neg	pos	neg	neg	neg
ERR5528727	5981STDY8353478	Carriage	2182198	female	2018	urine	III	17	CC17	CC17-A2	pos	pos	neg	pos	pos	pos	neg	pos	neg	neg	neg	neg	pos	pos	neg	neg	pos	neg	neg
ERR5430435	5981STDY8353479	Carriage	2182201	female	2018	urine	V	1888	CC1	CC1-A	neg	neg	neg	neg	neg	neg	neg	neg	neg	neg	neg	neg	neg	neg	neg	pos	neg	neg	neg
ERR5430440	5981STDY8353480	Carriage	2182202	female	2018	urine	V	24	CC24	NA	neg	neg	neg	neg	neg	neg	neg	neg	neg	neg	neg	neg	neg	neg	neg	pos	neg	neg	neg
ERR5430443	5981STDY8353481	Carriage	2182203	female	2018	vagina	IX	130	CC130	NA	neg	neg	neg	neg	neg	neg	neg	neg	neg	neg	neg	neg	pos	pos	neg	neg	neg	neg	neg
ERR5430448	5981STDY8353482	Carriage	2182204	female	2018	vagina	Ia	23	CC23	CC23-A	neg	neg	neg	neg	neg	neg	neg	neg	neg	neg	neg	neg	neg	neg	neg	pos	neg	neg	neg
ERR5430452	5981STDY8353483	Carriage	2182206	female	2018	vagina	III	19	CC19	CC19-B	neg	neg	neg	neg	neg	neg	neg	pos	neg	neg	pos	neg	neg	neg	neg	neg	pos	neg	neg
ERR5430454	5981STDY8353484	Carriage	2182214	female	2018	vagina	Ia	23	CC23	CC23-A	neg	neg	neg	neg	neg	neg	neg	neg	neg	neg	neg	neg	neg	neg	neg	pos	neg	neg	neg
ERR5430458	5981STDY8353485	Carriage	2182215	female	2018	vagina	V	1	CC1	CC1-A	neg	neg	neg	neg	neg	neg	pos	neg	neg	neg	neg	neg	neg	neg	neg	pos	neg	neg	neg
ERR5430462	5981STDY8353486	Carriage	2182217	female	2018	vagina	III	335	CC19	CC19-B	neg	neg	neg	neg	neg	neg	pos	neg	neg	neg	neg	neg	neg	neg	neg	pos	neg	neg	neg
ERR5528731	5981STDY8353487	Carriage	2182230	female	2018	vagina	V	1	CC1	CC1-A	neg	neg	neg	neg	neg	neg	neg	neg	neg	neg	neg	neg	neg	neg	neg	pos	neg	neg	neg
ERR5528734	5981STDY8353488	Carriage	2182231	female	2018	vagina	III	1884	CC19	CC19-B	neg	neg	neg	neg	neg	neg	pos	neg	neg	neg	neg	neg	neg	neg	neg	pos	neg	neg	neg
ERR5528739	5981STDY8353489	Carriage	2182232	female	2018	vagina	V	498	CC24	NA	neg	neg	neg	neg	neg	neg	neg	neg	neg	neg	neg	neg	neg	neg	neg	pos	neg	neg	neg
ERR5528742	5981STDY8353490	Carriage	2182233	female	2018	vagina	Ib	1	CC1	CC1-A	neg	neg	neg	neg	neg	neg	neg	neg	neg	neg	neg	neg	neg	neg	neg	pos	neg	neg	neg
ERR5528748	5981STDY8353491	Carriage	2182234	female	2018	vagina	III	335	CC19	CC19-B	neg	neg	neg	neg	neg	neg	pos	neg	neg	neg	neg	neg	neg	neg	neg	pos	neg	neg	neg
ERR5430466	5981STDY8353492	Carriage	2182251	female	2018	vagina	Ia	24	CC24	NA	neg	neg	neg	neg	neg	neg	neg	neg	neg	neg	neg	neg	neg	neg	neg	pos	neg	neg	neg
ERR5528752	5981STDY8353493	Carriage	2182257	female	2018	vagina	IV	196	CC1	CC1-B	neg	neg	neg	neg	neg	neg	neg	neg	neg	neg	neg	neg	neg	neg	neg	pos	neg	neg	neg
ERR5430469	5981STDY8353494	Carriage	2182272	female	2018	urine	V	19	CC19	CC19-B	neg	pos	neg	neg	neg	neg	neg	neg	neg	neg	neg	neg	neg	neg	neg	pos	neg	neg	neg
ERR5430474	5981STDY8353495	Carriage	2182283	female	2018	urine	V	10	CC8	CC8-D	neg	neg	neg	neg	neg	neg	neg	neg	neg	neg	neg	neg	neg	neg	neg	pos	neg	neg	neg
ERR5430477	5981STDY8353496	Carriage	2182284	female	2018	urine	II	932	CC4	NA	neg	neg	neg	neg	neg	neg	neg	neg	neg	neg	neg	neg	neg	neg	neg	pos	neg	neg	neg
ERR5528756	5981STDY8353497	Carriage	2182285	female	2018	vagina	Ia	88	CC23	CC23-C	neg	neg	neg	neg	neg	neg	neg	neg	neg	neg	neg	neg	neg	neg	neg	neg	neg	neg	neg
ERR5430483	5981STDY8353498	Carriage	2182286	female	2018	vagina	II	12	CC8	CC8-B	neg	neg	neg	neg	neg	neg	neg	neg	neg	neg	neg	neg	neg	neg	neg	pos	neg	neg	neg
ERR5430487	5981STDY8353499	Carriage	2182287	female	2018	vagina	III	19	CC19	CC19-B	neg	neg	neg	neg	neg	neg	neg	neg	neg	neg	neg	neg	neg	neg	neg	pos	neg	neg	neg
ERR5430491	5981STDY8353500	Carriage	2182288	female	2018	vagina	V	26	singleton	NA	neg	pos	neg	neg	neg	neg	neg	neg	neg	neg	neg	neg	neg	neg	neg	neg	neg	neg	neg
ERR5430495	5981STDY8353501	Carriage	2182289	female	2018	vagina	III	17	CC17	CC17-A2	pos	pos	neg	pos	pos	pos	neg	pos	neg	neg	neg	neg	pos	pos	neg	neg	pos	neg	neg
ERR5528760	5981STDY8353502	Carriage	2182293	female	2018	vagina	III	529	CC529	NA	neg	neg	neg	neg	neg	neg	neg	neg	neg	neg	neg	neg	neg	neg	neg	neg	pos	neg	neg
ERR5528763	5981STDY8353503	Carriage	2182294	female	2018	vagina	Ia	24	CC24	NA	neg	neg	neg	neg	neg	neg	neg	neg	neg	neg	neg	neg	neg	neg	neg	pos	neg	neg	neg
ERR5430498	5981STDY8353504	Carriage	2182326	female	2018	urine	V	10	CC8	CC8-D	neg	neg	neg	neg	neg	neg	neg	neg	neg	neg	neg	neg	neg	neg	neg	pos	neg	neg	neg
ERR5430503	5981STDY8353505	Carriage	2182327	female	2018	vagina	Ib	1	CC1	CC1-A	neg	neg	neg	neg	neg	neg	neg	neg	neg	neg	neg	neg	neg	neg	neg	pos	neg	neg	neg
ERR5528768	5981STDY8353506	Carriage	2182328	female	2018	vagina	V	1	CC1	CC1-A	neg	neg	neg	neg	neg	neg	neg	pos	neg	neg	neg	neg	neg	neg	neg	pos	neg	neg	neg
ERR5430506	5981STDY8353507	Carriage	2182329	female	2018	urine	III	17	CC17	CC17-A1	neg	neg	neg	neg	neg	neg	neg	neg	pos	neg	neg	neg	neg	neg	neg	pos	neg	neg	neg
ERR5430512	5981STDY8353508	Carriage	2182330	female	2018	vagina	III	17	CC17	CC17-A2	pos	pos	neg	pos	pos	pos	neg	pos	neg	neg	neg	neg	pos	pos	neg	neg	pos	neg	neg
ERR5430516	5981STDY8353509	Carriage	2182331	female	2018	urine	III	19	CC19	CC19-B	neg	neg	neg	neg	neg	neg	neg	neg	neg	neg	neg	neg	neg	neg	neg	pos	neg	neg	neg
ERR5528769	5981STDY8353510	Carriage	2182335	female	2018	vagina	IV	196	CC1	CC1-B	neg	neg	neg	neg	neg	neg	neg	neg	neg	neg	neg	neg	neg	neg	neg	pos	neg	neg	neg
ERR5528774	5981STDY8353511	Carriage	2182336	female	2018	vagina	Ia	144	CC23	CC23-A	neg	pos	neg	neg	neg	neg	neg	neg	neg	neg	neg	neg	neg	neg	neg	pos	neg	neg	neg
ERR5528778	5981STDY8353512	Carriage	2182337	female	2018	vagina	III	17	CC17	CC17-A1	neg	neg	neg	neg	neg	neg	neg	neg	neg	neg	neg	neg	neg	neg	neg	pos	neg	neg	neg
ERR5528782	5981STDY8353513	Carriage	2182349	female	2018	vagina	III	529	CC529	NA	neg	neg	neg	neg	pos	neg	neg	pos	neg	neg	neg	neg	neg	neg	neg	neg	pos	pos	neg
ERR5430520	5981STDY8353514	Carriage	2182350	female	2018	vagina	III	17	CC17	CC17-A2	pos	pos	neg	pos	pos	pos	neg	pos	neg	neg	neg	neg	neg	neg	neg	neg	pos	neg	neg
ERR5528786	5981STDY8353515	Carriage	2182357	female	2018	vagina	III	19	CC19	CC19-B	neg	neg	neg	neg	neg	neg	neg	pos	neg	neg	pos	neg	neg	neg	neg	neg	pos	neg	neg
ERR5528790	5981STDY8353516	Carriage	2182373	female	2018	vagina	III	529	CC529	NA	neg	neg	neg	neg	neg	neg	neg	neg	neg	neg	neg	neg	pos	pos	neg	neg	pos	neg	neg
ERR5430524	5981STDY8353517	Carriage	2182375	female	2018	vagina	IX	130	CC130	NA	neg	pos	neg	neg	neg	neg	neg	neg	neg	neg	neg	neg	neg	neg	neg	neg	neg	neg	neg
ERR5528794	5981STDY8353518	Carriage	2182395	female	2018	vagina	III	19	CC19	CC19-B	neg	neg	neg	neg	neg	neg	neg	neg	neg	neg	neg	neg	neg	neg	neg	pos	neg	neg	neg
ERR5528798	5981STDY8353519	Carriage	2182396	female	2018	vagina	V	1	CC1	CC1-A	neg	neg	neg	neg	neg	neg	neg	pos	neg	neg	neg	neg	neg	neg	neg	pos	neg	neg	neg
ERR5430528	5981STDY8353520	Carriage	2182419	female	2018	urine	V	529	CC529	NA	neg	neg	neg	neg	neg	neg	neg	neg	neg	neg	neg	neg	neg	neg	neg	neg	pos	neg	neg
ERR5430531	5981STDY8353521	Carriage	2182420	female	2018	vagina	Ia	23	CC23	CC23-A	neg	neg	neg	neg	neg	neg	neg	neg	neg	neg	neg	neg	neg	neg	neg	pos	neg	neg	neg
ERR5528803	5981STDY8353522	Carriage	2182421	female	2018	vagina	Ib	8	CC8	CC8-C	neg	pos	neg	neg	neg	neg	neg	neg	neg	neg	neg	neg	neg	neg	neg	pos	neg	neg	neg
ERR5528806	5981STDY8353524	Carriage	2182433	female	2018	vagina	Ib	10	CC8	CC8-C	neg	neg	neg	neg	neg	neg	neg	neg	neg	neg	neg	neg	neg	neg	neg	neg	neg	neg	neg
ERR5528811	5981STDY8353525	Carriage	2182434	female	2018	vagina	V	1	CC1	CC1-A	neg	neg	neg	neg	neg	neg	pos	neg	neg	neg	neg	neg	neg	neg	neg	pos	neg	neg	neg
ERR5430534	5981STDY8353526	Carriage	2182463	female	2018	vagina	V	26	singleton	NA	neg	neg	neg	neg	neg	neg	neg	neg	neg	neg	neg	neg	neg	neg	neg	pos	neg	neg	neg
ERR5528815	5981STDY8353527	Carriage	2182483	female	2018	vagina	V	1	CC1	CC1-A	neg	neg	neg	neg	neg	neg	pos	neg	neg	neg	neg	neg	neg	neg	neg	pos	neg	neg	neg
ERR5430536	5981STDY8353528	Carriage	2182517	female	2018	vagina	II	28	CC19	CC19-D	neg	neg	neg	neg	neg	neg	neg	pos	pos	neg	neg	neg	neg	neg	neg	neg	pos	neg	neg
ERR5528819	5981STDY8353529	Carriage	2182518	female	2018	urine	Ia	23	CC23	CC23-A	neg	neg	neg	neg	neg	neg	neg	neg	neg	neg	neg	neg	neg	neg	neg	pos	neg	neg	neg
ERR5430538	5981STDY8353530	Carriage	2182519	female	2018	vagina	V	24	CC24	NA	neg	neg	neg	neg	neg	neg	neg	neg	neg	neg	neg	neg	neg	neg	neg	pos	neg	neg	neg
ERR5528821	5981STDY8353531	Carriage	2182539	female	2018	urine	II	12	CC8	CC8-A	neg	neg	neg	neg	neg	neg	neg	neg	neg	neg	neg	neg	neg	neg	neg	neg	pos	neg	neg
ERR5528824	5981STDY8353532	Carriage	2182540	female	2018	vagina	V	498	CC24	NA	neg	neg	neg	neg	neg	neg	neg	neg	neg	neg	neg	neg	neg	neg	neg	pos	neg	neg	neg
ERR5528827	5981STDY8353533	Carriage	2182541	female	2018	vagina	III	1167	CC19	CC19-B	neg	neg	neg	neg	neg	neg	neg	neg	neg	neg	pos	neg	neg	neg	neg	neg	pos	neg	neg
ERR5528830	5981STDY8353534	Carriage	2182542	female	2018	vagina	Ia	24	CC24	NA	neg	pos	neg	neg	neg	neg	neg	neg	neg	neg	neg	neg	neg	neg	neg	pos	neg	neg	neg
ERR5528833	5981STDY8353535	Carriage	2182551	female	2018	vagina	IX	130	CC130	NA	neg	pos	neg	neg	neg	neg	neg	neg	neg	neg	neg	neg	neg	neg	neg	neg	neg	neg	neg
ERR5430542	5981STDY8353536	Carriage	2182559	female	2018	vagina	III	19	CC19	CC19-B	neg	neg	neg	neg	pos	neg	neg	pos	neg	neg	neg	neg	neg	neg	neg	pos	neg	pos	neg
ERR5528837	5981STDY8353537	Carriage	2182560	female	2018	vagina	III	1909	CC19	CC19-C	neg	neg	neg	neg	neg	neg	neg	neg	neg	neg	neg	neg	neg	neg	neg	pos	neg	neg	neg
ERR5528839	5981STDY8353538	Carriage	2182562	female	2018	urine	III	19	CC19	CC19-B	neg	neg	neg	neg	neg	neg	neg	neg	neg	neg	neg	neg	neg	neg	neg	pos	neg	neg	neg
ERR5430545	5981STDY8353539	Carriage	2182563	female	2018	vagina	Ib	8	CC8	CC8-C	neg	neg	neg	neg	neg	neg	neg	neg	neg	neg	neg	neg	neg	neg	neg	pos	neg	neg	neg
ERR5528842	5981STDY8353540	Carriage	2182564	female	2018	vagina	III	19	CC19	CC19-C	neg	neg	neg	neg	neg	neg	neg	neg	neg	neg	neg	neg	neg	neg	neg	neg	neg	neg	neg
ERR5528844	5981STDY8353541	Carriage	2182565	female	2018	urine	V	26	singleton	NA	neg	neg	neg	neg	neg	neg	neg	neg	neg	neg	neg	neg	neg	neg	neg	neg	neg	neg	neg
ERR5528847	5981STDY8353542	Carriage	2182588	female	2018	urine	III	17	CC17	CC17-A1	neg	neg	neg	neg	neg	neg	neg	neg	neg	neg	neg	neg	neg	neg	neg	pos	neg	neg	neg
ERR5528850	5981STDY8353544	Carriage	2182590	female	2018	vagina	Ia	23	CC23	CC23-A	neg	neg	neg	neg	neg	neg	neg	neg	neg	neg	neg	neg	neg	neg	neg	pos	neg	neg	neg
ERR5528853	5981STDY8353545	Carriage	2182591	female	2018	vagina	Ib	1887	CC8	CC8-C	neg	neg	neg	neg	neg	neg	neg	neg	neg	neg	neg	neg	neg	neg	neg	pos	neg	neg	neg
ERR5528859	5981STDY8353547	Carriage	2182666	female	2018	vagina	Ia	144	CC23	CC23-A	neg	pos	neg	neg	neg	neg	neg	neg	neg	neg	neg	neg	neg	neg	neg	pos	neg	neg	neg
ERR5528863	5981STDY8353548	Carriage	2182699	female	2018	urine	II	10	CC8	CC8-D	neg	neg	neg	neg	neg	neg	neg	neg	neg	neg	neg	neg	neg	neg	neg	pos	neg	neg	neg
ERR5528866	5981STDY8353549	Carriage	2182700	female	2018	vagina	Ia	23	CC23	CC23-A	neg	neg	neg	neg	neg	neg	neg	neg	neg	neg	neg	neg	neg	neg	neg	pos	neg	neg	neg
ERR5528869	5981STDY8353550	Carriage	2182702	female	2018	urine	Ib	8	CC8	CC8-C	neg	neg	neg	neg	neg	neg	neg	neg	neg	neg	neg	neg	neg	neg	neg	pos	neg	neg	neg
ERR5528872	5981STDY8353551	Carriage	2182703	female	2018	vagina	Ia	24	CC24	NA	neg	neg	neg	neg	neg	neg	neg	neg	neg	neg	neg	neg	neg	neg	neg	pos	neg	neg	neg
ERR5528875	5981STDY8353552	Carriage	2182716	female	2018	vagina	VI	14	CC1	CC1-D	neg	neg	neg	neg	neg	neg	neg	neg	neg	neg	neg	neg	neg	neg	neg	pos	neg	neg	neg
ERR5430548	5981STDY8353553	Carriage	2182717	female	2018	vagina	V	7	CC7	NA	neg	neg	neg	neg	neg	neg	neg	neg	neg	neg	neg	neg	neg	neg	neg	pos	neg	neg	neg
ERR5430551	5981STDY8353554	Carriage	2182718	female	2018	urine	V	19	CC19	CC19-B	neg	neg	neg	neg	pos	neg	neg	pos	neg	neg	neg	neg	neg	neg	neg	pos	neg	pos	neg
ERR5430555	5981STDY8353555	Carriage	2182719	female	2018	urine	V	19	CC19	CC19-B	neg	neg	neg	neg	neg	neg	neg	neg	neg	neg	neg	neg	neg	neg	neg	neg	neg	neg	neg
ERR5528878	5981STDY8353556	Carriage	2182745	female	2018	urine	III	19	CC19	CC19-B	neg	neg	neg	neg	neg	neg	neg	neg	neg	neg	neg	neg	neg	neg	neg	pos	pos	neg	neg
ERR5528881	5981STDY8353557	Carriage	2182746	female	2018	vagina	V	19	CC19	CC19-B	neg	neg	neg	neg	neg	neg	neg	neg	neg	neg	neg	neg	neg	neg	neg	neg	neg	neg	neg
ERR5528885	5981STDY8353558	Carriage	2182750	female	2018	vagina	VI	1630	CC1	CC1-F	neg	neg	neg	neg	neg	neg	neg	neg	neg	neg	neg	neg	neg	neg	neg	neg	neg	neg	neg
ERR5528887	5981STDY8353559	Carriage	2182757	female	2018	vagina	V	19	CC19	CC19-B	neg	neg	neg	neg	neg	neg	neg	neg	neg	neg	neg	neg	neg	neg	neg	pos	neg	neg	neg
ERR5528890	5981STDY8353560	Carriage	2182758	female	2018	vagina	III	17	CC17	CC17-A2	pos	pos	neg	pos	pos	pos	neg	pos	neg	neg	neg	neg	neg	neg	neg	neg	pos	neg	neg
ERR5528893	5981STDY8353561	Carriage	2182773	female	2018	vagina	V	19	CC19	CC19-B	neg	neg	neg	neg	neg	neg	neg	neg	neg	neg	pos	neg	pos	pos	neg	pos	neg	neg	pos
ERR5430558	5981STDY8353562	Carriage	2182774	female	2018	vagina	V	1	CC1	CC1-A	neg	neg	neg	neg	neg	neg	neg	pos	neg	neg	neg	neg	neg	neg	neg	pos	neg	neg	neg
ERR5528896	5981STDY8353563	Carriage	2182798	female	2018	vagina	Ia	23	CC23	CC23-A	neg	neg	neg	neg	neg	neg	neg	neg	neg	neg	neg	neg	pos	pos	neg	pos	neg	neg	neg
ERR5528899	5981STDY8353564	Carriage	2182799	female	2018	vagina	III	17	CC17	CC17-A1	neg	neg	neg	neg	neg	neg	neg	neg	neg	neg	neg	neg	neg	neg	neg	pos	neg	neg	neg
ERR5528552	5981STDY8353565	Carriage	2182815	female	2018	urine	III	2104	CC529	NA	neg	neg	neg	neg	neg	neg	neg	neg	neg	neg	neg	neg	neg	neg	neg	neg	pos	neg	neg
ERR5528555	5981STDY8353566	Carriage	2182816	female	2018	urine	IV	459	CC1	CC1-B	neg	neg	neg	neg	neg	neg	pos	neg	neg	neg	neg	neg	neg	neg	neg	pos	neg	neg	neg
ERR5528556	5981STDY8353567	Carriage	2182817	female	2018	vagina	IV	196	CC1	CC1-B	neg	neg	neg	neg	neg	neg	neg	neg	neg	neg	neg	neg	neg	neg	neg	pos	neg	neg	neg
ERR5430564	5981STDY8353569	Carriage	2182828	female	2018	vagina	III	19	CC19	CC19-C	neg	neg	neg	neg	neg	neg	neg	neg	neg	neg	neg	neg	neg	neg	neg	neg	neg	neg	neg
ERR5528559	5981STDY8353570	Carriage	2182832	female	2018	vagina	Ia	498	CC24	NA	neg	neg	neg	neg	neg	neg	neg	neg	neg	neg	neg	neg	neg	neg	neg	pos	neg	neg	neg
ERR5528562	5981STDY8353571	Carriage	2182847	female	2018	vagina	III	17	CC17	CC17-A2	pos	pos	neg	pos	pos	pos	neg	pos	neg	neg	neg	neg	neg	neg	neg	neg	pos	neg	neg
ERR5528566	5981STDY8353572	Carriage	2182866	female	2018	urine	Ia	23	CC23	CC23-A	neg	pos	neg	neg	neg	neg	neg	neg	neg	neg	neg	neg	neg	neg	neg	pos	neg	neg	neg
ERR5528569	5981STDY8353573	Carriage	2182867	female	2018	vagina	Ia	23	CC23	CC23-A	neg	pos	neg	neg	neg	neg	neg	neg	neg	neg	neg	neg	neg	neg	neg	pos	neg	neg	neg
ERR5430567	5981STDY8353574	Carriage	2182877	female	2018	vagina	II	12	CC8	CC8-A	neg	neg	neg	neg	neg	neg	neg	neg	neg	neg	neg	neg	neg	neg	neg	neg	pos	neg	neg
ERR5528574	5981STDY8353575	Carriage	2182878	female	2018	vagina	III	1896	CC17	CC17-A1	neg	neg	neg	neg	neg	neg	neg	neg	neg	neg	neg	neg	neg	neg	neg	pos	neg	neg	neg
ERR5430570	5981STDY8353576	Carriage	2182879	female	2018	vagina	V	19	CC19	CC19-B	neg	pos	neg	neg	neg	neg	neg	neg	neg	neg	neg	neg	neg	neg	neg	pos	neg	neg	neg
ERR5528578	5981STDY8353577	Carriage	2182880	female	2018	urine	III	17	CC17	CC17-A1	neg	neg	neg	neg	neg	neg	neg	neg	neg	neg	neg	neg	neg	neg	neg	pos	neg	neg	neg
ERR5528583	5981STDY8353578	Carriage	2182916	female	2018	vagina	II	28	CC19	CC19-D	neg	neg	neg	neg	neg	neg	neg	neg	neg	neg	neg	neg	neg	neg	neg	pos	pos	neg	neg
ERR5528587	5981STDY8353579	Carriage	2182917	female	2018	vagina	III	19	CC19	CC19-C	neg	neg	neg	neg	neg	neg	neg	neg	neg	neg	neg	neg	neg	neg	neg	neg	neg	neg	neg
ERR5528591	5981STDY8353580	Carriage	2182925	female	2018	urine	Ia	144	CC23	CC23-A	neg	neg	neg	neg	neg	neg	neg	neg	neg	neg	neg	neg	pos	pos	neg	pos	neg	neg	neg
ERR5528595	5981STDY8353581	Carriage	2182926	female	2018	vagina	II	310	singleton	NA	neg	neg	neg	neg	neg	neg	neg	neg	neg	neg	neg	neg	neg	neg	neg	neg	neg	neg	neg
ERR5528599	5981STDY8353582	Carriage	2182927	female	2018	urine	II	28	CC19	CC19-D	neg	neg	neg	neg	neg	neg	neg	neg	neg	neg	neg	neg	neg	neg	neg	pos	neg	neg	neg
ERR5528603	5981STDY8353583	Carriage	2182928	female	2018	vagina	III	17	CC17	CC17-A2	pos	pos	neg	pos	pos	pos	neg	pos	neg	neg	neg	neg	neg	neg	neg	neg	pos	neg	neg
ERR5528607	5981STDY8353584	Carriage	2182929	female	2018	vagina	III	17	CC17	CC17-A1	neg	neg	neg	neg	neg	neg	neg	neg	neg	neg	neg	neg	neg	neg	neg	pos	neg	neg	neg
ERR5528612	5981STDY8353585	Carriage	2182930	female	2018	urine	III	19	CC19	CC19-B	neg	neg	neg	neg	neg	neg	pos	neg	neg	neg	neg	neg	neg	neg	neg	pos	neg	neg	neg
ERR5430573	5981STDY8353586	Carriage	2182983	female	2018	urine	V	1	CC1	CC1-A	neg	neg	neg	neg	neg	neg	neg	pos	neg	neg	neg	neg	neg	neg	neg	pos	neg	neg	neg
ERR5528615	5981STDY8353587	Carriage	2182984	female	2018	vagina	II	12	CC8	CC8-A	neg	pos	neg	neg	neg	neg	neg	pos	neg	neg	neg	neg	neg	neg	neg	neg	pos	neg	neg
ERR5430576	5981STDY8353588	Carriage	2182985	female	2018	vagina	II	10	CC8	CC8-D	neg	neg	neg	neg	neg	neg	neg	neg	neg	neg	neg	neg	neg	neg	neg	pos	neg	neg	neg
ERR5528620	5981STDY8353589	Carriage	2183021	female	2018	vagina	IX	130	CC130	NA	neg	neg	neg	neg	neg	neg	neg	neg	neg	neg	neg	neg	neg	neg	neg	neg	neg	neg	neg
ERR5528624	5981STDY8353590	Carriage	2183022	female	2018	urine	II	509	CC8	CC8-A	neg	neg	neg	neg	neg	neg	neg	neg	neg	neg	neg	neg	neg	neg	neg	neg	pos	neg	neg
ERR5528628	5981STDY8353591	Carriage	2183023	female	2018	vagina	Ia	144	CC23	CC23-A	neg	pos	neg	neg	neg	neg	neg	neg	neg	neg	neg	neg	neg	neg	neg	neg	neg	neg	neg
ERR5528632	5981STDY8353592	Carriage	2183024	female	2018	urine	Ia	7	CC7	NA	neg	pos	neg	neg	neg	neg	neg	neg	neg	neg	neg	neg	neg	neg	neg	neg	neg	neg	neg
ERR5528633	5981STDY8353593	Carriage	2183025	female	2018	vagina	IX	130	CC130	NA	neg	pos	neg	neg	neg	neg	neg	neg	neg	neg	neg	neg	neg	neg	neg	neg	neg	neg	neg
ERR5528638	5981STDY8353594	Carriage	2183026	female	2018	vagina	V	1	CC1	CC1-A	neg	neg	neg	neg	neg	neg	neg	neg	neg	neg	neg	neg	neg	neg	neg	pos	neg	neg	neg
ERR5528641	5981STDY8353595	Carriage	2183035	female	2018	vagina	V	10	CC8	CC8-D	neg	neg	neg	neg	neg	neg	neg	neg	neg	neg	neg	neg	neg	neg	neg	pos	neg	neg	neg
ERR5528646	5981STDY8353596	Carriage	2183078	female	2018	vagina	II	12	CC8	CC8-B	neg	neg	neg	neg	neg	neg	neg	neg	neg	neg	neg	neg	neg	neg	neg	pos	neg	neg	neg
ERR5528650	5981STDY8353597	Carriage	2183079	female	2018	urine	Ia	23	CC23	CC23-A	neg	neg	neg	neg	neg	neg	neg	neg	neg	neg	neg	neg	neg	neg	neg	pos	neg	neg	neg
ERR5430579	5981STDY8353598	Carriage	2183080	female	2018	vagina	V	19	CC19	CC19-B	neg	neg	pos	neg	neg	neg	pos	neg	neg	neg	neg	neg	neg	neg	neg	pos	neg	neg	neg
ERR5528654	5981STDY8353599	Carriage	2183081	female	2018	vagina	IX	130	CC130	NA	neg	neg	neg	neg	neg	neg	neg	neg	neg	neg	neg	neg	neg	neg	neg	neg	neg	neg	neg
ERR5528658	5981STDY8353600	Carriage	2183082	female	2018	urine	VII	1	CC1	CC1-E	neg	neg	neg	neg	neg	neg	neg	neg	neg	neg	neg	neg	neg	neg	neg	pos	neg	neg	neg
ERR5528663	5981STDY8353601	Carriage	2183083	female	2018	vagina	V	1	CC1	CC1-A	neg	neg	neg	neg	neg	neg	neg	neg	neg	neg	neg	neg	neg	neg	neg	pos	neg	neg	neg
ERR5528667	5981STDY8353602	Carriage	2183104	female	2018	urine	IV	459	CC1	CC1-B	neg	neg	neg	neg	neg	neg	pos	neg	neg	neg	neg	neg	neg	neg	neg	pos	neg	neg	neg
ERR5528670	5981STDY8353603	Carriage	2183105	female	2018	vagina	V	1	CC1	CC1-A	neg	neg	neg	neg	neg	neg	neg	neg	neg	neg	neg	neg	neg	neg	neg	pos	neg	neg	neg
ERR5528675	5981STDY8353604	Carriage	2183131	female	2018	urine	V	1	CC1	CC1-A	neg	neg	neg	neg	neg	neg	pos	neg	neg	neg	neg	neg	neg	neg	neg	pos	neg	neg	neg
ERR5430582	5981STDY8353605	Carriage	2183132	female	2018	vagina	V	1892	CC1	CC1-A	neg	neg	neg	neg	neg	neg	neg	neg	neg	neg	neg	neg	neg	neg	neg	pos	neg	neg	neg
ERR5528678	5981STDY8353606	Carriage	2183169	female	2018	vagina	II	569	singleton	NA	neg	neg	neg	neg	neg	neg	neg	neg	neg	neg	neg	neg	neg	neg	neg	pos	pos	neg	neg
ERR5528683	5981STDY8353607	Carriage	2183170	female	2018	vagina	IV	196	CC1	CC1-B	neg	neg	neg	neg	neg	neg	neg	neg	neg	neg	neg	neg	neg	neg	neg	neg	neg	neg	neg
ERR5430585	5981STDY8353608	Carriage	2183185	female	2018	urine	Ib	8	CC8	CC8-C	neg	neg	neg	neg	neg	neg	neg	neg	neg	neg	neg	neg	neg	neg	neg	pos	neg	neg	neg
ERR5430587	5981STDY8353609	Carriage	2183186	female	2018	vagina	Ib	8	CC8	CC8-C	neg	pos	neg	neg	neg	neg	neg	neg	neg	neg	neg	neg	neg	neg	neg	pos	neg	neg	neg
ERR5430591	5981STDY8353610	Carriage	2183187	female	2018	urine	II	28	CC19	CC19-D	neg	neg	neg	neg	neg	neg	neg	neg	neg	neg	neg	neg	neg	neg	neg	pos	neg	neg	neg
ERR5430594	5981STDY8353611	Carriage	2183188	female	2018	vagina	IV	291	CC17	CC17-C	neg	neg	neg	neg	neg	neg	neg	neg	neg	neg	neg	neg	neg	neg	neg	pos	neg	neg	neg
ERR5430596	5981STDY8353612	Carriage	2183189	female	2018	vagina	VI	1	CC1	CC1-F	neg	neg	neg	neg	neg	neg	neg	neg	neg	neg	neg	neg	neg	neg	neg	neg	neg	neg	neg
ERR5430599	5981STDY8353613	Carriage	2183190	female	2018	vagina	Ia	23	CC23	CC23-A	neg	neg	neg	neg	neg	neg	neg	neg	neg	neg	neg	neg	pos	pos	neg	pos	neg	neg	neg
ERR5430602	5981STDY8353614	Carriage	2183191	female	2018	vagina	Ib	8	CC8	CC8-C	neg	pos	neg	neg	neg	neg	neg	neg	neg	neg	neg	neg	neg	neg	neg	pos	neg	neg	neg
ERR5430605	5981STDY8353615	Carriage	2183192	female	2018	vagina	Ib	1904	CC8	CC8-C	neg	neg	neg	neg	neg	neg	neg	neg	neg	neg	neg	neg	neg	neg	neg	pos	neg	neg	neg
ERR5528687	5981STDY8353616	Carriage	2190062	female	2018	vagina	II	28	CC19	CC19-D	neg	neg	neg	neg	neg	neg	neg	neg	neg	neg	neg	neg	neg	neg	neg	pos	neg	neg	neg
ERR5528692	5981STDY8353617	Carriage	2190063	female	2018	urine	Ib	8	CC8	CC8-C	neg	neg	neg	neg	neg	neg	neg	neg	neg	neg	neg	neg	neg	neg	neg	pos	neg	neg	neg
ERR5528696	5981STDY8353618	Carriage	2190064	female	2018	vagina	Ia	249	CC23	CC23-C	neg	neg	neg	neg	neg	neg	neg	neg	neg	neg	neg	neg	neg	neg	neg	neg	neg	neg	neg
ERR5528699	5981STDY8353619	Carriage	2190065	female	2018	urine	V	NT	NT	NA	neg	neg	neg	neg	neg	neg	neg	neg	neg	neg	neg	neg	neg	neg	neg	pos	neg	neg	neg
ERR5528704	5981STDY8353620	Carriage	2190066	female	2018	urine	V	498	CC24	NA	neg	neg	neg	neg	neg	neg	neg	neg	neg	neg	neg	neg	neg	neg	neg	pos	neg	neg	neg
ERR5528707	5981STDY8353621	Carriage	2190130	female	2019	vagina	III	17	CC17	CC17-B	neg	neg	neg	neg	neg	neg	neg	neg	neg	neg	neg	neg	neg	neg	neg	pos	neg	neg	neg
ERR5528712	5981STDY8353622	Carriage	2190162	female	2019	vagina	Ia	144	CC23	CC23-A	neg	pos	neg	neg	neg	neg	neg	neg	neg	neg	neg	neg	neg	neg	neg	pos	neg	neg	neg
ERR5528716	5981STDY8353623	Carriage	2190163	female	2019	urine	II	28	CC19	CC19-D	neg	neg	neg	neg	neg	neg	neg	pos	neg	neg	neg	neg	neg	neg	neg	neg	pos	neg	neg
ERR5528718	5981STDY8353624	Carriage	2190164	female	2019	vagina	V	19	CC19	CC19-B	neg	neg	neg	neg	neg	neg	neg	neg	neg	neg	neg	neg	neg	neg	neg	pos	neg	neg	neg
ERR5528722	5981STDY8353625	Carriage	2190165	female	2019	vagina	V	1906	CC1	CC1-A	neg	pos	neg	neg	neg	neg	neg	pos	neg	neg	neg	neg	neg	neg	neg	pos	neg	neg	neg
ERR5528726	5981STDY8353626	Carriage	2190166	female	2019	vagina	Ib	12	CC8	CC8-B	neg	neg	neg	neg	neg	neg	neg	neg	neg	neg	neg	neg	neg	neg	neg	neg	neg	neg	neg
ERR5528730	5981STDY8353627	Carriage	2190185	female	2019	urine	III	17	CC17	CC17-A1	neg	pos	neg	neg	neg	neg	neg	neg	neg	neg	neg	neg	neg	neg	neg	pos	neg	neg	neg
ERR5528733	5981STDY8353628	Carriage	2190186	female	2019	urine	Ia	4	CC4	NA	neg	neg	neg	neg	neg	neg	neg	neg	neg	neg	neg	neg	neg	neg	neg	pos	neg	neg	neg
ERR5528738	5981STDY8353629	Carriage	2190187	female	2019	vagina	IV	1010	singleton	NA	neg	pos	pos	neg	neg	neg	neg	neg	neg	neg	neg	neg	neg	neg	neg	neg	neg	neg	neg
ERR5528741	5981STDY8353630	Carriage	2190193	female	2019	vagina	II	NT	NT	NA	neg	neg	neg	neg	neg	neg	neg	neg	neg	neg	neg	neg	neg	neg	neg	neg	neg	neg	neg
ERR5528747	5981STDY8353631	Carriage	2190236	female	2019	vagina	II	12	CC8	CC8-A	neg	neg	neg	neg	neg	neg	pos	neg	neg	neg	neg	neg	neg	neg	neg	neg	pos	neg	neg
ERR5528751	5981STDY8353632	Carriage	2190237	female	2019	vagina	Ia	144	CC23	CC23-A	neg	pos	neg	neg	neg	neg	neg	neg	neg	neg	neg	neg	neg	neg	neg	pos	neg	neg	neg
ERR5528755	5981STDY8353633	Carriage	2190254	female	2019	vagina	Ib	1	CC1	CC1-A	neg	neg	neg	neg	neg	neg	neg	neg	neg	neg	neg	neg	neg	neg	neg	pos	neg	neg	neg
ERR5528759	5981STDY8353634	Carriage	2190255	female	2019	urine	II	28	CC19	CC19-D	neg	neg	neg	neg	neg	neg	neg	neg	neg	neg	neg	neg	neg	neg	neg	pos	neg	neg	neg
ERR5430608	5981STDY8353635	Carriage	2190256	female	2019	vagina	VII	1	CC1	CC1-E	neg	neg	neg	neg	neg	neg	neg	neg	neg	neg	neg	neg	neg	neg	neg	pos	neg	neg	neg
ERR5528762	5981STDY8353637	Carriage	2190258	female	2019	vagina	III	17	CC17	CC17-A1	neg	pos	neg	neg	neg	neg	neg	neg	neg	neg	neg	neg	neg	neg	neg	pos	neg	neg	neg
ERR5528767	5981STDY8353638	Carriage	2190259	female	2019	vagina	III	17	CC17	CC17-A2	neg	pos	neg	neg	neg	neg	neg	neg	neg	neg	neg	neg	neg	neg	pos	pos	neg	neg	neg
ERR5528771	5981STDY8353639	Carriage	2190260	female	2019	vagina	Ib	12	CC8	CC8-B	pos	pos	neg	pos	pos	pos	neg	pos	neg	neg	neg	neg	neg	neg	neg	neg	pos	neg	neg
ERR5528776	5981STDY8353640	Carriage	2190283	female	2019	vagina	II	28	CC19	CC19-D	neg	neg	neg	neg	neg	neg	neg	neg	neg	neg	neg	neg	neg	neg	neg	pos	neg	neg	neg
ERR5528780	5981STDY8353641	Carriage	2190284	female	2019	vagina	Ib	10	CC8	CC8-C	neg	neg	neg	neg	neg	neg	neg	neg	neg	neg	neg	neg	neg	neg	neg	pos	neg	neg	neg
ERR5528784	5981STDY8353642	Carriage	2190305	female	2019	vagina	Ia	485	singleton	NA	neg	neg	neg	neg	neg	neg	neg	neg	neg	neg	neg	neg	neg	neg	neg	neg	neg	neg	neg
ERR5528788	5981STDY8353643	Carriage	2190306	female	2019	urine	Ia	23	CC23	CC23-A	neg	pos	neg	neg	neg	neg	neg	neg	neg	neg	neg	neg	neg	neg	neg	pos	neg	neg	neg
ERR5528792	5981STDY8353645	Carriage	2190339	female	2019	vagina	V	1349	CC1	CC1-A	neg	neg	neg	neg	neg	neg	neg	pos	neg	neg	neg	neg	neg	neg	neg	pos	neg	neg	neg
ERR5528796	5981STDY8353646	Carriage	2190341	female	2019	urine	III	17	CC17	CC17-A2	pos	pos	neg	pos	pos	pos	neg	pos	neg	neg	neg	neg	pos	pos	neg	neg	pos	neg	neg
ERR5528797	5981STDY8353647	Carriage	2190342	female	2019	vagina	II	569	singleton	NA	neg	neg	neg	neg	neg	neg	neg	neg	neg	neg	neg	neg	neg	neg	neg	pos	neg	neg	neg
ERR5528802	5981STDY8353648	Carriage	2190347	female	2019	urine	II	10	CC8	CC8-D	neg	neg	neg	neg	neg	neg	neg	neg	neg	neg	neg	neg	neg	neg	neg	pos	neg	neg	neg
ERR5528805	5981STDY8353649	Carriage	2190348	female	2019	urine	V	1	CC1	CC1-A	neg	neg	neg	neg	neg	neg	neg	pos	neg	neg	neg	neg	neg	neg	neg	pos	neg	neg	neg
ERR5528810	5981STDY8353650	Carriage	2190349	female	2019	vagina	II	10	CC8	CC8-D	neg	neg	neg	neg	neg	neg	neg	neg	neg	neg	neg	neg	neg	neg	neg	pos	neg	neg	neg
ERR5528814	5981STDY8353651	Carriage	2190350	female	2019	urine	III	17	CC17	CC17-A1	neg	pos	neg	neg	neg	neg	neg	neg	neg	neg	neg	neg	neg	neg	neg	pos	neg	neg	neg
ERR5528818	5981STDY8353652	Carriage	2190351	female	2019	urine	III	19	CC19	CC19-B	neg	neg	neg	neg	neg	neg	neg	neg	neg	neg	neg	neg	neg	neg	neg	pos	neg	pos	neg
ERR5528820	5981STDY8353653	Carriage	2190352	female	2019	vagina	II	932	CC4	NA	neg	neg	neg	neg	neg	neg	neg	neg	neg	neg	neg	neg	neg	neg	neg	pos	neg	neg	neg
ERR5528823	5981STDY8353654	Carriage	2190396	female	2019	vagina	Ia	23	CC23	CC23-A	neg	neg	neg	neg	neg	neg	neg	neg	neg	neg	neg	neg	neg	neg	neg	pos	neg	neg	neg
ERR5528826	5981STDY8353655	Carriage	2190406	female	2019	urine	Ia	23	CC23	CC23-C	neg	pos	neg	neg	neg	neg	neg	neg	neg	neg	neg	neg	neg	neg	neg	pos	neg	neg	neg
ERR5528829	5981STDY8353656	Carriage	2190407	female	2019	vagina	III	529	CC529	NA	neg	neg	neg	neg	neg	neg	neg	neg	neg	neg	neg	neg	neg	neg	neg	neg	pos	neg	neg
ERR5430263	5981STDY8353657	Carriage	2190408	female	2019	vagina	II	2	CC1	CC1-C	neg	neg	neg	neg	neg	neg	neg	neg	neg	neg	neg	neg	neg	neg	neg	neg	neg	neg	neg
ERR5430267	5981STDY8353658	Carriage	2190409	female	2019	vagina	Ia	144	CC23	CC23-A	neg	pos	neg	neg	neg	neg	neg	neg	neg	neg	neg	neg	neg	neg	neg	pos	neg	neg	neg
ERR5528832	5981STDY8353659	Carriage	2190419	female	2019	vagina	V	110	CC19	CC19-B	neg	neg	neg	neg	neg	neg	neg	neg	neg	neg	neg	neg	neg	neg	neg	neg	neg	neg	neg
ERR5528836	5981STDY8353660	Carriage	2190447	female	2019	vagina	V	1	CC1	CC1-A	neg	neg	neg	neg	neg	neg	neg	neg	neg	neg	neg	neg	neg	neg	neg	pos	neg	neg	neg
ERR5430271	5981STDY8353661	Carriage	2190482	female	2019	urine	VI	14	CC1	CC1-D	neg	neg	neg	neg	neg	neg	neg	neg	neg	neg	neg	neg	neg	neg	neg	pos	neg	neg	neg
ERR5430275	5981STDY8353662	Carriage	2190483	female	2019	urine	IV	459	CC1	CC1-B	neg	neg	neg	neg	neg	neg	pos	neg	neg	neg	neg	neg	neg	neg	neg	pos	neg	neg	neg
ERR5430278	5981STDY8353663	Carriage	2190484	female	2019	urine	II	1879	CC19	CC19-D	neg	neg	neg	neg	neg	neg	neg	neg	neg	neg	neg	neg	neg	neg	neg	pos	neg	neg	neg
ERR5430283	5981STDY8353664	Carriage	2190496	female	2019	urine	Ia	23	CC23	CC23-A	neg	neg	neg	neg	neg	neg	neg	neg	neg	neg	neg	neg	pos	pos	neg	pos	neg	neg	neg
ERR5528838	5981STDY8353665	Carriage	2190527	female	2019	vagina	Ia	24	CC24	NA	neg	neg	neg	neg	neg	neg	neg	neg	neg	neg	neg	neg	neg	neg	neg	pos	neg	neg	neg
ERR5430286	5981STDY8353666	Carriage	2190528	female	2019	vagina	IV	196	CC1	CC1-B	neg	neg	neg	neg	neg	neg	neg	neg	neg	neg	neg	neg	neg	neg	neg	pos	neg	neg	neg
ERR5528841	5981STDY8353667	Carriage	2190529	female	2019	urine	Ia	23	CC23	CC23-A	neg	neg	neg	neg	neg	neg	neg	neg	neg	neg	neg	neg	neg	neg	neg	pos	neg	neg	neg
ERR5430292	5981STDY8353668	Carriage	2190531	female	2019	vagina	III	19	CC19	CC19-B	neg	neg	neg	neg	neg	neg	neg	neg	neg	neg	neg	neg	neg	neg	neg	pos	neg	neg	neg
ERR5430296	5981STDY8353669	Carriage	2190546	female	2019	urine	III	529	CC529	NA	neg	pos	neg	neg	neg	neg	neg	neg	neg	neg	neg	neg	neg	neg	neg	neg	pos	neg	neg
ERR5528845	5981STDY8353670	Carriage	2190565	female	2019	vagina	Ia	23	CC23	CC23-A	neg	pos	neg	neg	neg	neg	neg	neg	neg	neg	neg	neg	pos	pos	neg	pos	neg	neg	neg
ERR5528848	5981STDY8353671	Carriage	2190566	female	2019	vagina	Ib	2105	CC8	CC8-C	neg	neg	neg	neg	neg	neg	neg	neg	neg	neg	neg	neg	neg	neg	neg	pos	neg	neg	neg
ERR5528851	5981STDY8353672	Carriage	2190567	female	2019	vagina	Ia	144	CC23	CC23-A	neg	neg	neg	neg	neg	neg	neg	neg	neg	neg	neg	neg	neg	neg	neg	pos	neg	neg	neg
ERR5430300	5981STDY8353673	Carriage	2190568	female	2019	urine	Ia	23	CC23	CC23-A	neg	neg	neg	neg	neg	neg	neg	neg	neg	neg	neg	neg	neg	neg	neg	pos	neg	neg	neg
ERR5528854	5981STDY8353674	Carriage	2190569	female	2019	vagina	Ia	24	CC24	NA	neg	neg	neg	neg	neg	neg	neg	neg	neg	neg	neg	neg	neg	neg	neg	pos	neg	neg	neg
ERR5528857	5981STDY8353675	Carriage	2190589	female	2019	vagina	Ib	8	CC8	CC8-C	neg	neg	neg	neg	neg	neg	neg	neg	neg	neg	neg	neg	neg	neg	neg	pos	neg	neg	neg
ERR5430304	5981STDY8353676	Carriage	2190633	female	2019	vagina	III	17	CC17	CC17-A1	neg	pos	neg	neg	neg	neg	neg	neg	neg	neg	neg	neg	neg	neg	neg	pos	neg	neg	neg
ERR5430307	5981STDY8353677	Carriage	2190634	female	2019	vagina	II	1428	CC8	CC8-A	neg	neg	neg	pos	pos	neg	neg	pos	neg	neg	neg	neg	neg	neg	neg	neg	pos	neg	neg
ERR5528860	5981STDY8353678	Carriage	2190644	female	2019	vagina	II	28	CC19	CC19-D	neg	neg	neg	neg	neg	neg	neg	neg	neg	neg	neg	neg	neg	neg	neg	pos	neg	neg	neg
ERR5430312	5981STDY8353679	Carriage	2190666	female	2019	urine	V	529	CC529	NA	neg	neg	neg	neg	neg	neg	neg	neg	neg	neg	neg	neg	neg	neg	neg	neg	pos	neg	neg
ERR5430315	5981STDY8353680	Carriage	2190667	female	2019	vagina	V	19	CC19	CC19-B	neg	neg	neg	neg	neg	neg	neg	neg	neg	neg	neg	neg	neg	neg	neg	neg	neg	neg	neg
ERR5430318	5981STDY8353681	Carriage	2190668	female	2019	urine	Ib	10	CC8	CC8-D	neg	neg	neg	neg	neg	neg	neg	neg	neg	neg	neg	neg	neg	neg	neg	neg	neg	neg	neg
ERR5430322	5981STDY8353682	Carriage	2190669	female	2019	vagina	V	19	CC19	CC19-B	neg	pos	neg	neg	neg	neg	neg	neg	pos	neg	neg	neg	neg	neg	neg	pos	neg	neg	neg
ERR5430330	5981STDY8353684	Carriage	2190675	female	2019	vagina	V	19	CC19	CC19-B	neg	pos	neg	neg	neg	neg	neg	neg	neg	neg	neg	neg	neg	neg	neg	pos	neg	neg	neg
ERR5430334	5981STDY8353685	Carriage	2190676	female	2019	vagina	Ia	23	CC23	CC23-A	neg	pos	neg	neg	neg	neg	neg	neg	neg	neg	neg	neg	neg	neg	neg	pos	neg	neg	neg
ERR5528864	5981STDY8353686	Carriage	2190677	female	2019	urine	III	1903	CC19	CC19-B	neg	neg	neg	neg	neg	neg	neg	neg	neg	neg	pos	neg	neg	neg	neg	neg	pos	neg	neg
ERR5430338	5981STDY8353687	Carriage	2190678	female	2019	urine	III	17	CC17	CC17-A2	neg	neg	neg	neg	neg	neg	neg	neg	neg	neg	neg	neg	neg	neg	neg	neg	neg	neg	neg
ERR5430341	5981STDY8353688	Carriage	2190679	female	2019	vagina	II	12	CC8	CC8-B	neg	neg	neg	neg	neg	neg	neg	neg	neg	neg	neg	neg	neg	neg	neg	pos	neg	neg	neg
ERR5528865	5981STDY8353689	Carriage	2190737	female	2019	urine	Ia	23	CC23	CC23-A	neg	neg	neg	neg	neg	neg	neg	neg	neg	neg	neg	neg	neg	neg	neg	pos	neg	neg	neg
ERR5528868	5981STDY8353690	Carriage	2190738	female	2019	vagina	II	347	CC19	CC19-D	neg	neg	neg	neg	neg	neg	neg	neg	neg	neg	neg	neg	neg	neg	neg	pos	neg	neg	neg
ERR5528871	5981STDY8353691	Carriage	2190739	female	2019	urine	IV	196	CC1	CC1-B	neg	neg	neg	neg	neg	neg	neg	pos	neg	neg	neg	neg	neg	neg	neg	neg	pos	neg	neg
ERR5430347	5981STDY8353692	Carriage	2190740	female	2019	urine	Ia	23	CC23	CC23-A	neg	pos	neg	neg	neg	neg	neg	neg	neg	neg	neg	neg	neg	neg	neg	pos	neg	neg	neg
ERR5528874	5981STDY8353693	Carriage	2190741	female	2019	vagina	Ia	498	CC24	NA	neg	neg	pos	neg	neg	neg	neg	neg	neg	neg	neg	neg	neg	neg	neg	pos	neg	neg	neg
ERR5528877	5981STDY8353694	Carriage	2190742	female	2019	vagina	V	1	CC1	CC1-A	neg	neg	neg	neg	neg	neg	pos	neg	neg	neg	neg	neg	neg	neg	neg	pos	neg	neg	neg
ERR5528880	5981STDY8353695	Carriage	2190743	female	2019	vagina	III	19	CC19	CC19-C	neg	neg	neg	neg	neg	neg	neg	neg	neg	neg	neg	neg	neg	neg	neg	neg	neg	neg	neg
ERR5430350	5981STDY8353696	Carriage	2190744	female	2019	urine	Ia	23	CC23	CC23-A	neg	neg	pos	neg	neg	neg	neg	pos	neg	neg	neg	neg	neg	neg	neg	pos	pos	neg	neg
ERR5430355	5981STDY8353697	Carriage	2190764	female	2019	vagina	V	1881	CC24	NA	neg	neg	neg	neg	neg	neg	neg	neg	neg	neg	neg	neg	neg	neg	neg	pos	neg	neg	neg
ERR5430359	5981STDY8353698	Carriage	2190765	female	2019	vagina	III	19	CC19	CC19-A	neg	neg	neg	neg	neg	neg	neg	neg	neg	neg	neg	neg	neg	neg	neg	neg	neg	neg	neg
ERR5528884	5981STDY8353699	Carriage	2190769	female	2019	urine	IV	196	CC1	CC1-B	neg	neg	neg	neg	neg	neg	neg	neg	neg	neg	neg	neg	neg	neg	neg	neg	neg	neg	neg
ERR5430363	5981STDY8353700	Carriage	2190770	female	2019	urine	VI	14	CC1	CC1-D	neg	neg	neg	neg	neg	neg	neg	neg	neg	neg	neg	neg	neg	neg	neg	pos	neg	neg	neg
ERR5430367	5981STDY8353701	Carriage	2190771	female	2019	urine	III	17	CC17	CC17-A2	pos	pos	neg	pos	pos	pos	neg	pos	neg	neg	neg	neg	neg	neg	neg	neg	pos	neg	neg
ERR5528886	5981STDY8353702	Carriage	2190793	female	2019	vagina	II	28	CC19	CC19-D	neg	neg	neg	neg	neg	neg	neg	neg	neg	neg	neg	neg	neg	neg	neg	pos	neg	neg	neg
ERR5528889	5981STDY8353703	Carriage	2190794	female	2019	vagina	V	529	CC529	NA	neg	neg	neg	neg	neg	neg	neg	neg	neg	neg	neg	neg	neg	neg	neg	neg	pos	neg	neg
ERR5528892	5981STDY8353704	Carriage	2190810	female	2019	vagina	III	19	CC19	CC19-B	neg	neg	neg	pos	pos	neg	neg	pos	neg	neg	neg	neg	neg	neg	neg	pos	neg	neg	neg
ERR5430371	5981STDY8353705	Carriage	2190811	female	2019	vagina	II	587	CC19	CC19-C	neg	neg	neg	neg	neg	neg	neg	neg	neg	neg	neg	neg	neg	neg	neg	neg	neg	neg	neg
ERR5430376	5981STDY8353706	Carriage	2190812	female	2019	vagina	V	1889	CC19	CC19-B	neg	pos	neg	neg	neg	neg	neg	neg	neg	neg	neg	neg	neg	neg	neg	pos	neg	neg	neg
ERR5430379	5981STDY8353707	Carriage	2190821	female	2019	vagina	V	1	CC1	CC1-A	neg	neg	neg	neg	neg	neg	neg	pos	neg	neg	neg	neg	neg	neg	neg	pos	neg	neg	neg
ERR5430384	5981STDY8353708	Carriage	2190839	female	2019	urine	IV	196	CC1	CC1-B	neg	neg	neg	neg	neg	neg	neg	neg	neg	neg	neg	neg	neg	neg	neg	pos	neg	neg	neg
ERR5430388	5981STDY8353709	Carriage	2190840	female	2019	urine	III	861	CC19	CC19-B	neg	neg	neg	neg	neg	neg	neg	neg	neg	neg	pos	neg	pos	pos	neg	neg	pos	neg	neg
ERR5430392	5981STDY8353710	Carriage	2190841	female	2019	vagina	II	12	CC8	CC8-B	neg	pos	neg	neg	neg	neg	neg	neg	neg	neg	neg	neg	neg	neg	neg	pos	neg	neg	neg
ERR5528895	5981STDY8353711	Carriage	2190877	female	2019	vagina	Ia	23	CC23	CC23-A	neg	neg	neg	neg	neg	neg	neg	pos	neg	neg	neg	neg	neg	neg	neg	pos	neg	neg	neg
ERR5528898	5981STDY8353712	Carriage	2190895	female	2019	urine	II	22	CC22	NA	neg	neg	neg	neg	neg	neg	neg	neg	neg	neg	neg	neg	neg	neg	neg	neg	neg	neg	neg
ERR5528551	5981STDY8353713	Carriage	2190896	female	2019	vagina	II	12	CC8	CC8-A	neg	neg	neg	neg	neg	neg	neg	neg	neg	neg	neg	neg	neg	neg	neg	neg	pos	neg	neg
ERR5528554	5981STDY8353714	Carriage	2190904	female	2019	vagina	Ia	1894	CC23	CC23-A	neg	neg	neg	neg	neg	neg	neg	neg	neg	neg	neg	neg	pos	pos	neg	pos	neg	neg	neg
ERR5430396	5981STDY8353715	Carriage	2190905	female	2019	vagina	II	932	CC4	NA	neg	neg	neg	neg	neg	neg	neg	neg	neg	neg	neg	neg	neg	neg	neg	pos	neg	neg	neg
ERR5430398	5981STDY8353716	Carriage	2190919	female	2019	urine	V	1	CC1	CC1-A	neg	pos	neg	neg	neg	neg	neg	pos	neg	neg	neg	neg	neg	neg	neg	pos	neg	neg	neg
ERR5430402	5981STDY8353717	Carriage	2190920	female	2019	urine	III	19	CC19	CC19-B	neg	pos	neg	neg	neg	neg	neg	neg	neg	neg	neg	neg	neg	neg	neg	pos	neg	neg	neg
ERR5430410	5981STDY8353719	Carriage	2190970	female	2019	vagina	III	17	CC17	CC17-A1	neg	neg	neg	neg	neg	neg	neg	neg	neg	neg	neg	neg	neg	neg	neg	pos	neg	neg	neg
ERR5430413	5981STDY8353720	Carriage	2190971	female	2019	urine	V	498	CC24	NA	neg	neg	neg	neg	neg	neg	neg	neg	neg	neg	neg	neg	neg	neg	neg	pos	neg	neg	neg
ERR5528558	5981STDY8353721	Carriage	2190972	female	2019	vagina	V	529	CC529	NA	neg	neg	neg	neg	neg	neg	neg	neg	neg	neg	neg	neg	neg	neg	neg	neg	pos	neg	neg
ERR5528561	5981STDY8353722	Carriage	2190973	female	2019	vagina	Ib	1	CC1	CC1-A	neg	neg	neg	neg	neg	neg	neg	neg	neg	neg	neg	neg	neg	neg	neg	pos	neg	neg	neg
ERR5528564	5981STDY8353723	Carriage	2190996	female	2019	vagina	IX	130	CC130	NA	neg	neg	neg	neg	neg	neg	neg	neg	neg	neg	neg	neg	neg	neg	neg	neg	neg	neg	neg
ERR5430418	5981STDY8353724	Carriage	2190997	female	2019	vagina	NT	130	CC130	NA	neg	neg	neg	neg	neg	neg	neg	neg	neg	neg	neg	neg	neg	neg	neg	neg	neg	neg	neg
ERR5430422	5981STDY8353725	Carriage	2190998	female	2019	vagina	VI	14	CC1	CC1-D	neg	neg	neg	neg	neg	neg	neg	neg	neg	neg	neg	neg	neg	neg	neg	pos	neg	neg	neg
ERR5430427	5981STDY8353726	Carriage	2190999	female	2019	vagina	III	287	CC17	CC17-B	neg	neg	neg	neg	neg	neg	neg	neg	neg	neg	neg	neg	neg	neg	neg	pos	neg	neg	neg
ERR5528568	5981STDY8353727	Carriage	2191014	female	2019	vagina	III	1895	CC19	CC19-A	neg	neg	neg	neg	neg	neg	neg	neg	neg	neg	neg	neg	neg	neg	neg	neg	neg	neg	neg
ERR5430431	5981STDY8353728	Carriage	2191015	female	2019	vagina	Ib	498	CC24	NA	neg	neg	neg	neg	neg	neg	neg	neg	neg	neg	neg	neg	neg	neg	neg	pos	neg	neg	neg
ERR5430434	5981STDY8353730	Carriage	2191025	female	2019	vagina	IV	291	CC17	CC17-C	neg	neg	neg	neg	neg	neg	neg	neg	neg	neg	neg	neg	neg	neg	neg	pos	neg	neg	neg
ERR5430439	5981STDY8353731	Carriage	2191026	female	2019	urine	IV	196	CC1	CC1-B	neg	neg	neg	neg	neg	neg	neg	neg	neg	neg	neg	neg	neg	neg	neg	pos	neg	neg	neg
ERR5528576	5981STDY8353732	Carriage	2191027	female	2019	urine	III	19	CC19	CC19-B	neg	neg	neg	pos	pos	neg	neg	pos	neg	neg	neg	neg	neg	neg	neg	neg	neg	neg	neg
ERR5528577	5981STDY8353733	Carriage	2191028	female	2019	vagina	II	569	singleton	NA	neg	neg	neg	neg	neg	neg	neg	neg	neg	neg	neg	neg	neg	neg	neg	pos	neg	neg	neg
ERR5430442	5981STDY8353734	Carriage	2191029	female	2019	vagina	III	529	CC529	NA	neg	neg	neg	neg	neg	neg	neg	neg	neg	neg	neg	neg	neg	neg	neg	neg	pos	neg	neg
ERR5528582	5981STDY8353735	Carriage	2191043	female	2019	vagina	Ib	8	CC8	CC8-C	neg	neg	neg	neg	neg	neg	neg	neg	neg	neg	neg	neg	neg	neg	neg	pos	neg	neg	neg
ERR5430447	5981STDY8353736	Carriage	2191044	female	2019	vagina	IX	130	CC130	NA	neg	neg	neg	neg	neg	neg	neg	neg	neg	neg	neg	neg	neg	neg	neg	neg	neg	neg	neg
ERR5528586	5981STDY8353737	Carriage	2191082	female	2019	vagina	Ia	23	CC23	CC23-A	neg	pos	neg	neg	neg	neg	neg	neg	neg	neg	neg	neg	pos	pos	neg	pos	neg	neg	neg
ERR5430451	5981STDY8353738	Carriage	2191083	female	2019	urine	IX	130	CC130	NA	neg	pos	neg	neg	neg	neg	neg	neg	neg	neg	neg	neg	neg	neg	neg	neg	neg	neg	neg
ERR5528590	5981STDY8353739	Carriage	2191084	female	2019	vagina	III	17	CC17	CC17-A2	pos	pos	neg	pos	pos	pos	neg	pos	neg	neg	neg	neg	neg	neg	neg	neg	pos	neg	neg
ERR5430456	5981STDY8353740	Carriage	2191105	female	2019	vagina	III	17	CC17	CC17-A1	neg	pos	neg	neg	neg	neg	neg	neg	pos	neg	neg	neg	neg	neg	neg	pos	neg	neg	neg
ERR5430460	5981STDY8353741	Carriage	2191106	female	2019	vagina	Ib	10	CC8	CC8-C	neg	pos	neg	neg	neg	neg	neg	neg	neg	neg	neg	neg	neg	neg	neg	neg	neg	neg	neg
ERR5430464	5981STDY8353742	Carriage	2191131	female	2019	vagina	III	335	CC19	CC19-B	neg	neg	neg	neg	neg	neg	pos	neg	neg	neg	neg	neg	neg	neg	neg	pos	neg	neg	neg
ERR5528594	5981STDY8353743	Carriage	2191132	female	2019	vagina	IV	1905	CC1	CC1-B	neg	neg	neg	neg	neg	neg	pos	neg	neg	neg	neg	neg	neg	neg	neg	pos	neg	neg	neg
ERR5528598	5981STDY8353744	Carriage	2191133	female	2019	vagina	III	19	CC19	CC19-B	neg	neg	neg	neg	neg	neg	neg	neg	neg	neg	neg	neg	neg	neg	neg	pos	neg	neg	neg
ERR5430468	5981STDY8353745	Carriage	2191137	female	2019	vagina	II	28	CC19	CC19-D	neg	neg	neg	neg	neg	neg	neg	neg	neg	neg	neg	neg	neg	neg	neg	pos	neg	neg	neg
ERR5528602	5981STDY8353746	Carriage	2191159	female	2019	vagina	IV	291	CC17	CC17-C	neg	pos	neg	neg	neg	neg	neg	neg	neg	neg	neg	neg	neg	neg	neg	pos	neg	neg	neg
ERR5528606	5981STDY8353747	Carriage	2191160	female	2019	vagina	III	861	CC19	CC19-B	neg	neg	neg	neg	neg	neg	neg	neg	neg	neg	pos	neg	pos	pos	neg	neg	pos	neg	neg
ERR5528611	5981STDY8353748	Carriage	2191161	female	2019	urine	IV	196	CC1	CC1-B	neg	neg	neg	neg	neg	neg	neg	neg	neg	neg	neg	neg	neg	neg	neg	pos	neg	neg	neg
ERR5528614	5981STDY8353749	Carriage	2191163	female	2019	vagina	IV	1899	CC1	CC1-B	neg	neg	neg	neg	neg	neg	neg	neg	neg	neg	neg	neg	neg	neg	neg	pos	neg	neg	neg
ERR5528619	5981STDY8353750	Carriage	2191164	female	2019	vagina	IV	1900	CC1	CC1-B	neg	neg	neg	neg	neg	neg	neg	neg	neg	neg	neg	neg	neg	neg	neg	pos	neg	neg	neg
ERR5528623	5981STDY8353751	Carriage	2191165	female	2019	urine	V	1	CC1	CC1-A	neg	neg	neg	neg	neg	neg	neg	neg	neg	neg	neg	neg	neg	neg	neg	pos	neg	neg	neg
ERR5528627	5981STDY8353752	Carriage	2191166	female	2019	vagina	Ia	24	CC24	NA	neg	neg	neg	neg	neg	neg	neg	neg	neg	neg	neg	neg	neg	neg	neg	pos	neg	neg	neg
ERR5528631	5981STDY8353753	Carriage	2191173	female	2019	urine	II	12	CC8	CC8-A	neg	neg	neg	neg	neg	neg	neg	neg	neg	neg	neg	neg	neg	neg	neg	neg	pos	neg	neg
ERR5528635	5981STDY8353754	Carriage	2191179	female	2019	urine	V	1	CC1	CC1-A	neg	neg	neg	neg	neg	neg	neg	pos	neg	neg	neg	neg	neg	neg	neg	pos	neg	neg	neg
ERR5528640	5981STDY8353755	Carriage	2191205	female	2019	vagina	Ia	23	CC23	CC23-A	neg	neg	neg	neg	neg	neg	neg	neg	neg	neg	neg	neg	neg	neg	neg	pos	neg	neg	neg
ERR5430471	5981STDY8353756	Carriage	2191219	female	2019	vagina	Ib	10	CC8	CC8-C	neg	pos	neg	neg	neg	neg	neg	neg	neg	neg	neg	neg	neg	neg	neg	neg	neg	neg	neg
ERR5430476	5981STDY8353757	Carriage	2191229	female	2019	vagina	VII	1	CC1	CC1-E	neg	neg	neg	neg	neg	neg	neg	neg	neg	neg	neg	neg	neg	neg	neg	neg	neg	neg	neg
ERR5528643	5981STDY8353758	Carriage	2191230	female	2019	vagina	V	19	CC19	CC19-B	neg	neg	neg	neg	neg	neg	pos	neg	neg	neg	neg	neg	pos	pos	neg	pos	neg	neg	pos
ERR5528648	5981STDY8353759	Carriage	2191231	female	2019	vagina	V	10	CC8	CC8-D	neg	neg	neg	neg	neg	neg	neg	neg	neg	neg	neg	neg	neg	neg	neg	pos	neg	neg	neg
ERR5528652	5981STDY8353760	Carriage	2191232	female	2019	vagina	V	1901	CC24	NA	neg	neg	neg	neg	neg	neg	neg	neg	neg	neg	neg	neg	neg	neg	neg	neg	neg	neg	neg
ERR5528656	5981STDY8353761	Carriage	2191233	female	2019	urine	V	110	CC19	CC19-B	neg	pos	neg	neg	neg	neg	neg	pos	neg	neg	neg	neg	neg	neg	neg	neg	pos	neg	neg
ERR5528660	5981STDY8353762	Carriage	2191234	female	2019	vagina	Ia	23	CC23	CC23-A	neg	neg	neg	neg	neg	neg	neg	neg	neg	neg	neg	neg	neg	neg	neg	pos	neg	neg	neg
ERR5430479	5981STDY8353763	Carriage	2191250	female	2019	vagina	III	17	CC17	CC17-A2	pos	pos	neg	pos	pos	pos	neg	pos	neg	neg	neg	neg	neg	neg	neg	neg	pos	neg	neg
ERR5430482	5981STDY8353764	Carriage	2191278	female	2019	vagina	III	529	CC529	NA	neg	neg	neg	neg	neg	neg	neg	neg	neg	neg	neg	neg	pos	pos	neg	neg	pos	neg	neg
ERR5528662	5981STDY8353765	Carriage	2191279	female	2019	vagina	Ib	8	CC8	CC8-C	neg	neg	neg	neg	neg	neg	neg	neg	neg	neg	neg	neg	neg	neg	neg	pos	neg	neg	neg
ERR5430486	5981STDY8353766	Carriage	2191301	female	2019	vagina	V	19	CC19	CC19-B	neg	neg	neg	neg	neg	neg	neg	neg	neg	neg	neg	neg	neg	neg	neg	pos	neg	neg	neg
ERR5528666	5981STDY8353767	Carriage	2191302	female	2019	vagina	II	932	CC4	NA	neg	neg	neg	neg	neg	neg	neg	neg	neg	neg	neg	neg	neg	neg	neg	pos	neg	neg	neg
ERR5528669	5981STDY8353768	Carriage	2191358	female	2019	urine	V	24	CC24	NA	neg	pos	neg	neg	neg	neg	neg	neg	neg	neg	neg	neg	neg	neg	neg	pos	neg	neg	neg
ERR5528674	5981STDY8353769	Carriage	2191359	female	2019	vagina	II	10	CC8	CC8-D	neg	neg	neg	neg	neg	neg	neg	neg	neg	neg	neg	neg	neg	neg	neg	pos	neg	neg	neg
ERR5528677	5981STDY8353770	Carriage	2191360	female	2019	vagina	VI	1	CC1	CC1-F	neg	neg	neg	neg	neg	neg	neg	neg	neg	neg	neg	neg	neg	neg	neg	neg	neg	neg	neg
ERR5528682	5981STDY8353771	Carriage	2191361	female	2019	vagina	III	17	CC17	CC17-A1	neg	neg	neg	neg	neg	neg	neg	neg	neg	neg	neg	neg	neg	neg	neg	pos	neg	neg	neg
ERR5528686	5981STDY8353772	Carriage	2191362	female	2019	vagina	Ia	24	CC24	NA	neg	pos	neg	neg	neg	neg	neg	neg	neg	neg	neg	neg	neg	neg	neg	pos	neg	neg	neg
ERR5528691	5981STDY8353773	Carriage	2191363	female	2019	vagina	II	12	CC8	CC8-B	neg	neg	neg	neg	neg	neg	neg	neg	neg	neg	neg	neg	neg	neg	neg	neg	neg	neg	neg
ERR5528695	5981STDY8353774	Carriage	2191388	female	2019	vagina	V	24	CC24	NA	neg	neg	neg	neg	neg	neg	neg	neg	neg	neg	neg	neg	neg	neg	neg	pos	neg	neg	neg
ERR5528698	5981STDY8353775	Carriage	2191389	female	2019	vagina	III	19	CC19	CC19-B	neg	neg	neg	neg	neg	neg	neg	pos	neg	neg	pos	neg	neg	neg	neg	neg	pos	neg	neg
ERR5528703	5981STDY8353776	Carriage	2191390	female	2019	vagina	II	10	CC8	CC8-D	neg	neg	neg	neg	neg	neg	neg	neg	neg	neg	neg	neg	neg	neg	neg	neg	neg	neg	neg
ERR5430490	5981STDY8353777	Carriage	2191403	female	2019	vagina	II	12	CC8	CC8-A	neg	neg	neg	neg	neg	neg	neg	neg	neg	neg	neg	neg	neg	neg	neg	neg	pos	neg	neg
ERR5430494	5981STDY8353778	Carriage	2191404	female	2019	vagina	Ia	144	CC23	CC23-A	neg	pos	neg	neg	neg	neg	neg	neg	neg	neg	neg	neg	neg	neg	neg	pos	neg	neg	neg
ERR5430497	5981STDY8353779	Carriage	2191425	female	2019	vagina	Ia	24	CC24	NA	neg	pos	neg	neg	neg	neg	neg	neg	neg	neg	neg	neg	neg	neg	neg	pos	neg	neg	neg
ERR5528706	5981STDY8353780	Carriage	2191426	female	2019	urine	II	28	CC19	CC19-D	neg	neg	neg	neg	neg	neg	neg	pos	neg	neg	neg	neg	neg	neg	neg	neg	pos	neg	neg
ERR5430502	5981STDY8353781	Carriage	2191427	female	2019	vagina	Ib	10	CC8	CC8-C	neg	pos	neg	neg	neg	neg	neg	neg	neg	neg	neg	neg	neg	neg	neg	neg	neg	neg	neg
ERR5528711	5981STDY8353782	Carriage	2191428	female	2019	vagina	V	24	CC24	NA	neg	neg	neg	neg	neg	neg	neg	neg	neg	neg	neg	neg	neg	neg	neg	pos	neg	neg	neg
ERR5430505	5981STDY8353783	Carriage	2191463	female	2019	urine	IV	196	CC1	CC1-B	neg	neg	neg	neg	neg	neg	neg	neg	neg	neg	neg	neg	neg	neg	neg	pos	neg	neg	neg
ERR5528715	5981STDY8353785	Carriage	2191465	female	2019	urine	II	12	CC8	CC8-B	neg	neg	neg	neg	neg	neg	neg	neg	neg	neg	neg	neg	neg	neg	neg	pos	neg	neg	neg
ERR5430515	5981STDY8353786	Carriage	2191478	female	2019	vagina	Ib	1882	CC255	NA	neg	neg	neg	neg	neg	neg	neg	neg	neg	neg	neg	neg	neg	neg	neg	neg	neg	neg	neg
ERR5430519	5981STDY8353787	Carriage	2191480	female	2019	vagina	Ib	1	CC1	CC1-A	neg	neg	neg	neg	neg	neg	neg	pos	neg	neg	neg	neg	neg	neg	neg	pos	neg	neg	neg
ERR5528720	5981STDY8353788	Carriage	2191502	female	2019	urine	IV	196	CC1	CC1-B	neg	neg	neg	neg	neg	neg	neg	neg	neg	neg	neg	neg	neg	neg	neg	pos	neg	neg	neg
ERR5430523	5981STDY8353789	Carriage	2191503	female	2019	urine	Ib	8	CC8	CC8-C	neg	neg	neg	neg	neg	neg	neg	neg	neg	neg	neg	neg	neg	neg	neg	pos	neg	neg	neg
ERR5430527	5981STDY8353790	Carriage	2191504	female	2019	urine	Ib	1	CC1	CC1-A	neg	neg	neg	neg	neg	neg	neg	pos	neg	neg	neg	neg	neg	neg	neg	pos	neg	neg	neg
ERR5430530	5981STDY8353791	Carriage	2191508	female	2019	urine	II	12	CC8	CC8-A	neg	pos	neg	neg	neg	neg	neg	neg	neg	neg	neg	neg	neg	neg	neg	neg	pos	neg	neg
ERR5528724	5981STDY8353792	Carriage	2191535	female	2019	vagina	Ib	1902	CC8	CC8-C	neg	neg	neg	neg	neg	neg	neg	neg	neg	neg	neg	neg	neg	neg	neg	pos	neg	neg	neg
ERR5528728	5981STDY8353793	Carriage	2191536	female	2019	urine	III	1883	CC19	CC19-B	neg	neg	neg	neg	neg	neg	pos	neg	neg	neg	neg	neg	neg	neg	neg	pos	neg	neg	neg
ERR5430533	5981STDY8353794	Carriage	2191547	female	2019	vagina	IV	452	CC24	NA	neg	neg	neg	neg	neg	neg	neg	neg	neg	neg	neg	neg	neg	neg	neg	neg	neg	neg	neg
ERR5430537	5981STDY8353795	Carriage	2191580	female	2019	vagina	III	19	CC19	CC19-B	neg	neg	neg	neg	pos	neg	neg	pos	neg	neg	neg	neg	neg	neg	neg	pos	neg	pos	neg
ERR5430539	5981STDY8353796	Carriage	2191581	female	2019	urine	Ia	1890	singleton	NA	neg	neg	neg	neg	neg	neg	neg	neg	neg	neg	neg	neg	neg	neg	neg	pos	neg	neg	neg
ERR5528732	5981STDY8353797	Carriage	2191582	female	2019	vagina	IX	130	CC130	NA	neg	neg	neg	neg	neg	neg	neg	neg	neg	neg	neg	neg	neg	neg	neg	neg	neg	neg	neg
ERR5430543	5981STDY8353798	Carriage	2191583	female	2019	urine	II	1	CC1	CC1-A	neg	neg	neg	neg	neg	neg	neg	neg	neg	neg	neg	neg	neg	neg	neg	pos	neg	neg	neg
ERR5430546	5981STDY8353799	Carriage	2191593	female	2019	urine	Ib	1	CC1	CC1-A	neg	neg	neg	neg	neg	neg	neg	pos	neg	neg	neg	neg	neg	neg	neg	pos	neg	neg	neg
ERR5528735	5981STDY8353800	Carriage	2191617	female	2019	vagina	II	1907	CC19	CC19-D	neg	neg	neg	neg	neg	neg	neg	neg	neg	neg	neg	neg	neg	neg	neg	neg	neg	neg	neg
ERR5430549	5981STDY8353801	Carriage	2191618	female	2019	vagina	Ib	12	CC8	CC8-B	pos	pos	neg	pos	pos	pos	neg	pos	neg	neg	neg	neg	neg	neg	neg	neg	pos	neg	neg
ERR5528740	5981STDY8353802	Carriage	2191619	female	2019	vagina	II	28	CC19	CC19-D	neg	neg	neg	neg	neg	neg	neg	neg	neg	neg	neg	neg	neg	neg	neg	neg	pos	neg	neg
ERR5430552	5981STDY8353803	Carriage	2191623	female	2019	urine	III	17	CC17	CC17-C	neg	neg	neg	neg	neg	neg	neg	neg	neg	neg	neg	neg	neg	neg	neg	pos	neg	neg	neg
ERR5528743	5981STDY8353804	Carriage	2191626	female	2019	urine	IV	196	CC1	CC1-B	neg	neg	neg	neg	neg	neg	neg	neg	neg	neg	neg	neg	neg	neg	neg	pos	neg	neg	neg
ERR5430554	5981STDY8353805	Carriage	2191660	female	2019	urine	V	26	singleton	NA	neg	neg	neg	neg	neg	neg	neg	neg	neg	neg	neg	neg	neg	neg	neg	pos	neg	neg	neg
ERR5430557	5981STDY8353806	Carriage	2191689	female	2019	vagina	Ia	24	CC24	NA	neg	pos	neg	neg	neg	neg	neg	neg	neg	neg	neg	neg	neg	neg	neg	pos	neg	neg	neg
ERR5528750	5981STDY8353808	Carriage	2191709	female	2019	vagina	III	1883	CC19	CC19-B	neg	neg	neg	neg	neg	neg	pos	neg	neg	neg	neg	neg	neg	neg	neg	pos	neg	neg	neg
ERR5528754	5981STDY8353809	Carriage	2191710	female	2019	vagina	IX	130	CC130	NA	neg	pos	neg	neg	neg	neg	neg	neg	neg	neg	neg	neg	neg	neg	neg	neg	neg	neg	neg
ERR5528758	5981STDY8353810	Carriage	2191711	female	2019	vagina	Ib	12	CC8	CC8-A	neg	neg	neg	neg	neg	neg	neg	neg	neg	neg	neg	neg	neg	neg	neg	neg	pos	neg	neg
ERR5528761	5981STDY8353811	Carriage	2191712	female	2019	vagina	II	1274	CC1	CC1-B	neg	neg	neg	neg	neg	neg	neg	neg	neg	neg	neg	neg	neg	neg	neg	pos	neg	neg	neg
ERR5430560	5981STDY8353812	Carriage	2191722	female	2019	urine	II	12	CC8	CC8-A	neg	neg	neg	neg	neg	neg	neg	neg	neg	neg	neg	neg	neg	neg	neg	neg	pos	neg	neg
ERR5430563	5981STDY8353813	Carriage	2191723	female	2019	vagina	Ib	498	CC24	NA	neg	neg	neg	neg	neg	neg	neg	pos	neg	neg	neg	neg	neg	neg	neg	pos	pos	neg	neg
ERR5528766	5981STDY8353814	Carriage	2191767	female	2019	urine	III	1883	CC19	CC19-B	neg	neg	neg	neg	neg	neg	pos	neg	neg	neg	neg	neg	neg	neg	neg	pos	neg	neg	neg
ERR5528770	5981STDY8353815	Carriage	2191822	female	2019	vagina	Ia	144	CC23	CC23-A	neg	neg	neg	neg	neg	neg	neg	neg	neg	neg	neg	neg	neg	neg	neg	pos	neg	neg	neg
ERR5430566	5981STDY8353816	Carriage	2191823	female	2019	vagina	Ib	7	CC7	NA	neg	neg	neg	neg	neg	neg	neg	neg	neg	neg	neg	neg	neg	neg	neg	neg	neg	neg	neg
ERR5528775	5981STDY8353817	Carriage	2191824	female	2019	urine	II	569	singleton	NA	neg	neg	neg	neg	neg	neg	neg	neg	neg	neg	neg	neg	neg	neg	neg	pos	neg	neg	neg
ERR5528779	5981STDY8353818	Carriage	2191829	female	2019	vagina	III	17	CC17	CC17-A2	pos	pos	neg	pos	pos	pos	neg	pos	neg	neg	neg	neg	neg	neg	neg	neg	pos	neg	neg
ERR5528783	5981STDY8353819	Carriage	2191838	female	2019	urine	IV	196	CC1	CC1-B	neg	neg	neg	neg	neg	neg	neg	neg	neg	neg	neg	neg	neg	neg	neg	pos	neg	neg	neg
ERR5528787	5981STDY8353820	Carriage	2191839	female	2019	vagina	II	12	CC8	CC8-A	neg	pos	neg	neg	neg	neg	neg	pos	neg	neg	neg	neg	neg	neg	neg	neg	pos	neg	neg
ERR5528791	5981STDY8353821	Carriage	2191840	female	2019	urine	III	335	CC19	CC19-B	neg	neg	neg	neg	neg	neg	pos	neg	neg	neg	neg	neg	neg	neg	neg	pos	neg	neg	neg
ERR5528795	5981STDY8353822	Carriage	2191841	female	2019	urine	III	335	CC19	CC19-B	neg	neg	neg	neg	neg	neg	pos	neg	neg	neg	neg	neg	neg	neg	neg	pos	neg	neg	neg
ERR5528799	5981STDY8353823	Carriage	2191915	female	2019	vagina	Ia	88	CC23	CC23-C	neg	neg	neg	neg	neg	neg	neg	neg	neg	neg	neg	neg	neg	neg	neg	pos	neg	neg	neg
ERR5430569	5981STDY8353824	Carriage	2191916	female	2019	vagina	II	932	CC4	NA	neg	neg	neg	neg	neg	neg	neg	neg	neg	neg	neg	neg	neg	neg	neg	pos	neg	neg	neg
ERR5528804	5981STDY8353825	Carriage	2191937	female	2019	vagina	Ia	23	CC23	CC23-A	neg	neg	neg	neg	neg	neg	neg	neg	neg	neg	neg	neg	neg	neg	neg	pos	neg	neg	neg
ERR5528807	5981STDY8353826	Carriage	2191951	female	2019	vagina	III	17	CC17	CC17-B	neg	neg	neg	neg	neg	neg	neg	neg	neg	neg	neg	neg	neg	neg	neg	pos	neg	neg	neg
ERR5430572	5981STDY8353827	Carriage	2191966	female	2019	urine	Ia	23	CC23	CC23-A	neg	neg	neg	neg	neg	neg	neg	neg	neg	neg	neg	neg	neg	neg	neg	pos	neg	neg	neg
ERR5528812	5981STDY8353828	Carriage	2191970	female	2019	vagina	Ia	23	CC23	CC23-A	neg	neg	neg	neg	neg	neg	neg	neg	neg	neg	neg	neg	neg	neg	neg	pos	neg	neg	neg
ERR5528816	5981STDY8353829	Carriage	2191971	female	2019	vagina	V	1908	CC19	CC19-B	neg	neg	neg	neg	neg	neg	neg	neg	neg	neg	neg	neg	neg	neg	neg	pos	neg	neg	neg
ERR5430575	5981STDY8353830	Carriage	2191998	female	2019	vagina	V	19	CC19	CC19-B	neg	neg	neg	neg	neg	neg	neg	neg	neg	neg	pos	neg	neg	neg	neg	pos	neg	neg	neg
ERR5430578	5981STDY8353831	Carriage	2191999	female	2019	vagina	II	12	CC8	CC8-B	neg	neg	neg	neg	neg	neg	pos	neg	neg	neg	neg	neg	neg	neg	neg	neg	neg	neg	neg
ERR5430581	5981STDY8353832	Carriage	2192000	female	2019	vagina	II	1	CC1	CC1-A	neg	neg	neg	neg	neg	neg	pos	neg	neg	neg	neg	neg	neg	neg	neg	pos	neg	neg	neg
ERR5430584	5981STDY8353833	Carriage	2192001	female	2019	vagina	V	1893	CC19	CC19-B	neg	neg	neg	neg	neg	neg	neg	neg	neg	neg	neg	neg	neg	neg	neg	pos	neg	neg	neg
ERR5430586	5981STDY8353834	Carriage	2192002	female	2019	vagina	Ia	24	CC24	NA	neg	neg	neg	neg	neg	neg	neg	neg	neg	neg	neg	neg	neg	neg	neg	pos	neg	neg	neg
ERR5430590	5981STDY8353835	Carriage	2192003	female	2019	vagina	V	1	CC1	CC1-A	neg	neg	neg	neg	neg	neg	neg	neg	neg	neg	neg	neg	neg	neg	neg	neg	neg	neg	neg
ERR5430257	5981STDY8353836	Carriage	2192004	female	2019	urine	II	28	CC19	CC19-D	neg	neg	neg	neg	neg	neg	neg	pos	neg	neg	neg	neg	neg	neg	neg	neg	pos	neg	neg
ERR5430593	5981STDY8353837	Carriage	2192005	female	2019	urine	V	19	CC19	CC19-B	neg	neg	neg	neg	neg	neg	pos	neg	neg	neg	neg	neg	pos	pos	neg	pos	neg	neg	pos
ERR5430597	5981STDY8353838	Carriage	2192006	female	2019	vagina	II	2	CC1	CC1-B	neg	neg	neg	neg	neg	neg	neg	neg	neg	neg	neg	neg	neg	neg	neg	pos	neg	neg	neg
ERR5430261	5981STDY8353839	Carriage	2192012	female	2019	urine	IV	459	CC1	CC1-B	neg	neg	neg	neg	neg	neg	pos	neg	neg	neg	neg	neg	neg	neg	neg	pos	neg	neg	neg
ERR5430265	5981STDY8353840	Carriage	2192013	female	2019	vagina	III	477	CC23	CC23-C	neg	neg	neg	neg	neg	neg	neg	neg	neg	neg	neg	neg	neg	neg	neg	neg	neg	neg	neg
ERR5430600	5981STDY8353841	Carriage	2192030	female	2019	urine	IV	196	CC1	CC1-B	neg	neg	neg	neg	neg	neg	neg	neg	neg	neg	neg	neg	neg	neg	neg	neg	neg	neg	neg
ERR5430603	5981STDY8353842	Carriage	2192035	female	2019	urine	II	10	CC8	CC8-D	neg	neg	neg	neg	neg	neg	neg	neg	neg	neg	neg	neg	neg	neg	neg	pos	neg	neg	neg
ERR5430269	5981STDY8353843	Carriage	2192036	female	2019	vagina	II	1	CC1	CC1-A	neg	neg	neg	neg	neg	neg	neg	neg	neg	neg	neg	neg	neg	neg	neg	pos	neg	neg	neg
ERR5430606	5981STDY8353844	Carriage	2192037	female	2019	urine	Ia	23	CC23	CC23-A	neg	pos	neg	neg	neg	neg	neg	neg	neg	neg	neg	neg	neg	neg	neg	pos	neg	neg	neg
ERR5430609	5981STDY8353845	Carriage	2192038	female	2019	vagina	V	1	CC1	CC1-A	neg	neg	neg	neg	neg	neg	neg	neg	neg	neg	neg	neg	neg	neg	neg	pos	neg	neg	neg
ERR5430612	5981STDY8353846	Carriage	2192039	female	2019	vagina	V	24	CC24	NA	neg	neg	neg	neg	neg	neg	neg	neg	neg	neg	neg	neg	neg	neg	neg	pos	neg	neg	neg
ERR5430260	5981STDY8353847	Carriage	2192040	female	2019	vagina	III	19	CC19	CC19-A	neg	neg	neg	neg	neg	neg	neg	neg	neg	neg	neg	neg	neg	neg	neg	neg	neg	neg	neg
ERR5430273	5981STDY8353848	Carriage	2192076	female	2019	vagina	Ib	1885	CC8	CC8-C	neg	pos	neg	neg	neg	neg	neg	pos	neg	neg	neg	neg	neg	neg	neg	pos	neg	neg	neg
ERR5430262	5981STDY8353849	Carriage	2192087	female	2019	vagina	V	19	CC19	CC19-B	neg	neg	neg	neg	neg	neg	neg	neg	neg	neg	neg	neg	pos	pos	neg	pos	neg	neg	pos
ERR5430266	5981STDY8353850	Carriage	2192088	female	2019	urine	V	19	CC19	CC19-B	neg	neg	neg	neg	neg	neg	neg	neg	neg	neg	neg	neg	pos	pos	neg	pos	neg	neg	pos
ERR5430280	5981STDY8353851	Carriage	2192102	female	2019	vagina	Ia	23	CC23	CC23-A	neg	neg	neg	neg	neg	neg	neg	neg	neg	neg	neg	neg	pos	pos	neg	pos	neg	neg	neg
ERR5430281	5981STDY8353852	Carriage	2192120	female	2019	vagina	III	17	CC17	CC17-B	neg	neg	neg	neg	neg	neg	neg	neg	neg	neg	neg	neg	neg	neg	neg	pos	neg	neg	neg
ERR5430288	5981STDY8353853	Carriage	2192121	female	2019	vagina	Ia	23	CC23	CC23-A	neg	neg	neg	neg	neg	neg	neg	neg	neg	neg	pos	neg	neg	neg	neg	pos	neg	neg	neg
ERR5430270	5981STDY8353854	Carriage	2192152	female	2019	vagina	II	10	CC8	CC8-D	neg	neg	neg	neg	neg	neg	neg	neg	neg	neg	neg	neg	neg	neg	neg	pos	neg	neg	neg
ERR5430289	5981STDY8353855	Carriage	2192168	female	2019	urine	VI	1	CC1	CC1-F	neg	neg	neg	neg	neg	neg	neg	neg	neg	neg	neg	neg	neg	neg	neg	neg	neg	neg	neg
ERR5430293	5981STDY8353856	Carriage	2192169	female	2019	vagina	II	28	CC19	CC19-D	neg	neg	neg	neg	neg	neg	neg	neg	neg	neg	neg	neg	neg	neg	neg	pos	neg	neg	neg
ERR5430274	5981STDY8353857	Carriage	2192174	female	2019	urine	IV	196	CC1	CC1-B	neg	pos	neg	neg	neg	neg	neg	neg	neg	neg	neg	neg	neg	neg	neg	neg	neg	neg	neg
ERR5430277	5981STDY8353858	Carriage	2192180	female	2019	vagina	VI	1	CC1	CC1-F	neg	neg	neg	neg	neg	neg	neg	neg	neg	neg	neg	neg	neg	neg	neg	neg	neg	neg	neg
ERR5430282	5981STDY8353859	Carriage	2192181	female	2019	vagina	III	529	CC529	NA	neg	neg	neg	neg	pos	neg	neg	pos	neg	neg	neg	neg	neg	neg	neg	neg	pos	pos	neg
ERR5430285	5981STDY8353860	Carriage	2192182	female	2019	urine	Ia	144	CC23	CC23-A	neg	pos	neg	neg	neg	neg	neg	neg	neg	neg	neg	neg	neg	neg	neg	neg	neg	neg	neg
ERR5430291	5981STDY8353861	Carriage	2192190	female	2019	vagina	V	26	singleton	NA	neg	pos	neg	neg	neg	neg	neg	neg	neg	neg	neg	neg	neg	neg	neg	pos	neg	neg	neg
ERR5430295	5981STDY8353862	Carriage	2192221	female	2019	urine	Ia	23	CC23	CC23-A	neg	neg	neg	neg	neg	neg	neg	neg	neg	neg	neg	neg	neg	neg	neg	pos	neg	neg	neg
ERR5430299	5981STDY8353863	Carriage	2192222	female	2019	vagina	VI	1	CC1	CC1-F	neg	neg	neg	neg	neg	neg	neg	neg	neg	neg	neg	neg	neg	neg	neg	neg	neg	neg	neg
ERR5430303	5981STDY8353864	Carriage	2192233	female	2019	urine	III	335	CC19	CC19-B	neg	neg	neg	neg	neg	neg	pos	neg	neg	neg	neg	neg	neg	neg	neg	pos	neg	neg	neg
ERR5430306	5981STDY8353865	Carriage	2192234	female	2019	vagina	II	1880	CC19	CC19-D	neg	neg	neg	neg	neg	neg	neg	neg	neg	neg	neg	neg	neg	neg	neg	pos	neg	neg	neg
ERR5430311	5981STDY8353866	Carriage	2192235	female	2019	vagina	III	17	CC17	CC17-A1	neg	neg	neg	neg	neg	neg	neg	neg	pos	neg	neg	neg	neg	neg	neg	pos	neg	neg	neg
ERR5430314	5981STDY8353867	Carriage	2192236	female	2019	vagina	Ia	23	CC23	CC23-A	neg	pos	neg	neg	neg	neg	neg	neg	neg	neg	neg	neg	neg	neg	neg	pos	neg	neg	neg
ERR5430320	5981STDY8353868	Carriage	2192237	female	2019	urine	Ia	23	CC23	CC23-A	neg	neg	neg	neg	neg	neg	neg	neg	neg	neg	neg	neg	neg	neg	neg	pos	neg	neg	neg
ERR5430324	5981STDY8353869	Carriage	2192238	female	2019	vagina	II	28	CC19	CC19-D	neg	neg	neg	neg	neg	neg	neg	neg	neg	neg	neg	neg	neg	neg	neg	pos	neg	neg	neg
ERR5430328	5981STDY8353870	Carriage	2192281	female	2019	vagina	Ib	8	CC8	CC8-C	neg	neg	neg	neg	neg	neg	neg	neg	neg	neg	neg	neg	neg	neg	neg	pos	neg	neg	neg
ERR5430332	5981STDY8353871	Carriage	2192282	female	2019	vagina	III	17	CC17	CC17-A1	neg	pos	neg	neg	neg	neg	neg	neg	neg	neg	neg	neg	neg	neg	neg	pos	neg	neg	neg
ERR5430336	5981STDY8353872	Carriage	2192290	female	2019	urine	Ib	139	CC1	CC1-A	neg	neg	neg	neg	neg	neg	neg	neg	neg	neg	neg	neg	neg	neg	neg	pos	neg	neg	neg
ERR5430340	5981STDY8353873	Carriage	2192312	female	2019	vagina	III	351	CC19	CC19-A	neg	neg	neg	neg	neg	neg	pos	neg	neg	neg	neg	neg	neg	neg	neg	pos	neg	neg	neg
ERR5430343	5981STDY8353874	Carriage	2192317	female	2019	urine	Ib	1	CC1	CC1-A	neg	neg	neg	neg	neg	neg	neg	neg	neg	neg	neg	neg	neg	neg	neg	pos	neg	neg	neg
ERR5430346	5981STDY8353875	Carriage	2192319	female	2019	vagina	VI	1	CC1	CC1-F	neg	neg	neg	neg	neg	neg	neg	neg	neg	neg	neg	neg	neg	neg	neg	neg	neg	neg	neg
ERR5430349	5981STDY8353876	Carriage	2192326	female	2019	vagina	Ib	1	CC1	CC1-A	neg	neg	neg	neg	neg	neg	neg	pos	neg	neg	neg	neg	neg	neg	neg	pos	neg	neg	neg
ERR5430354	5981STDY8353877	Carriage	2192327	female	2019	vagina	II	7	CC7	NA	neg	neg	neg	neg	neg	neg	neg	neg	neg	neg	neg	neg	neg	neg	neg	pos	neg	neg	neg
ERR5430358	5981STDY8353878	Carriage	2192328	female	2019	vagina	III	19	CC19	CC19-B	neg	neg	neg	neg	neg	neg	neg	neg	neg	neg	neg	neg	neg	neg	neg	pos	neg	neg	neg
ERR5430362	5981STDY8353879	Carriage	2192355	female	2019	vagina	III	529	CC529	NA	neg	neg	neg	neg	neg	neg	neg	neg	neg	neg	neg	neg	neg	neg	neg	neg	pos	neg	neg
ERR5430366	5981STDY8353880	Carriage	2192367	female	2019	urine	III	529	CC529	NA	neg	neg	neg	neg	neg	neg	neg	pos	neg	neg	neg	neg	neg	neg	neg	neg	pos	neg	neg
ERR5430370	5981STDY8353881	Carriage	2192369	female	2019	vagina	Ia	23	CC23	CC23-A	neg	neg	neg	neg	neg	neg	neg	neg	neg	neg	neg	neg	pos	pos	neg	pos	neg	neg	neg
ERR5430375	5981STDY8353882	Carriage	2192370	female	2019	vagina	V	24	CC24	NA	neg	neg	neg	neg	neg	neg	neg	neg	neg	neg	neg	neg	neg	neg	neg	pos	neg	neg	neg
ERR5430378	5981STDY8353883	Carriage	2192372	female	2019	vagina	V	110	CC19	CC19-B	neg	pos	neg	neg	neg	neg	neg	pos	neg	neg	neg	neg	neg	neg	neg	neg	pos	neg	neg
ERR5430383	5981STDY8353884	Carriage	2192381	female	2019	vagina	III	2106	CC19	CC19-B	neg	neg	neg	neg	neg	neg	neg	neg	neg	neg	neg	neg	neg	neg	neg	pos	neg	neg	neg
ERR5430387	5981STDY8353885	Carriage	2192382	female	2019	vagina	III	19	CC19	CC19-C	neg	neg	neg	neg	neg	neg	neg	neg	neg	neg	neg	neg	neg	neg	neg	neg	neg	neg	neg
ERR5430297	5981STDY8353886	Carriage	2192383	female	2019	urine	V	1	CC1	CC1-A	neg	neg	neg	neg	neg	neg	neg	neg	neg	neg	neg	neg	neg	neg	neg	pos	neg	neg	neg
ERR5430301	5981STDY8353887	Carriage	2192384	female	2019	vagina	IV	196	CC1	CC1-B	neg	neg	neg	neg	neg	neg	neg	neg	neg	neg	neg	neg	neg	neg	neg	pos	neg	neg	neg
ERR5430391	5981STDY8353888	Carriage	2192385	female	2019	urine	II	569	singleton	NA	neg	neg	neg	neg	neg	neg	neg	neg	neg	neg	neg	neg	neg	neg	neg	pos	neg	neg	neg
ERR5430395	5981STDY8353889	Carriage	2192390	female	2019	vagina	V	19	CC19	CC19-B	neg	neg	neg	neg	neg	neg	pos	neg	neg	neg	neg	neg	pos	pos	neg	pos	neg	neg	pos
ERR5430400	5981STDY8353890	Carriage	2192420	female	2019	vagina	Ia	23	CC23	CC23-A	neg	neg	neg	neg	neg	neg	neg	neg	neg	neg	neg	neg	pos	pos	neg	pos	neg	neg	neg
ERR5430404	5981STDY8353891	Carriage	2192421	female	2019	vagina	III	17	CC17	CC17-A1	neg	pos	neg	neg	neg	neg	neg	neg	neg	neg	neg	neg	neg	neg	neg	pos	neg	neg	neg
ERR5430407	5981STDY8353892	Carriage	2192422	female	2019	urine	II	28	CC19	CC19-D	neg	neg	neg	neg	neg	neg	neg	neg	neg	neg	neg	neg	neg	neg	neg	pos	neg	neg	neg
ERR5430412	5981STDY8353893	Carriage	2192423	female	2019	vagina	II	10	CC8	CC8-D	neg	neg	neg	neg	neg	neg	neg	neg	neg	neg	neg	neg	neg	neg	neg	pos	neg	neg	neg
ERR5430415	5981STDY8353894	Carriage	2192424	female	2019	vagina	II	24	CC24	NA	neg	neg	neg	neg	neg	neg	neg	neg	neg	neg	neg	neg	neg	neg	neg	pos	neg	neg	neg
ERR5430420	5981STDY8353895	Carriage	2192429	female	2019	vagina	Ia	144	CC23	CC23-A	neg	neg	neg	neg	neg	neg	neg	neg	neg	neg	neg	neg	neg	neg	neg	pos	neg	neg	neg
ERR5430424	5981STDY8353896	Carriage	2192430	female	2019	vagina	II	28	CC19	CC19-D	neg	neg	neg	neg	neg	neg	neg	neg	neg	neg	neg	neg	neg	neg	neg	pos	neg	neg	neg
ERR5430426	5981STDY8353897	Carriage	2192444	female	2019	vagina	Ia	144	CC23	CC23-A	neg	pos	neg	neg	neg	neg	neg	neg	neg	neg	neg	neg	neg	neg	neg	pos	neg	neg	neg
ERR5430430	5981STDY8353898	Carriage	2192447	female	2019	urine	II	1	CC1	CC1-A	neg	neg	neg	neg	neg	neg	neg	neg	neg	neg	neg	neg	neg	neg	neg	pos	neg	neg	neg
ERR5430308	5981STDY8353899	Carriage	2192453	female	2019	vagina	III	17	CC17	CC17-A0	neg	neg	neg	neg	neg	neg	neg	neg	neg	neg	neg	neg	neg	neg	neg	pos	neg	neg	neg
ERR5430433	5981STDY8353900	Carriage	2192454	female	2019	vagina	II	2	CC1	CC1-C	neg	neg	neg	neg	neg	neg	neg	neg	neg	neg	neg	neg	neg	neg	neg	neg	neg	neg	neg
ERR5430438	5981STDY8353901	Carriage	2192462	female	2019	vagina	IV	1010	singleton	NA	neg	pos	pos	neg	neg	neg	neg	neg	neg	neg	neg	neg	neg	neg	neg	neg	neg	neg	neg
ERR5430441	5981STDY8353902	Carriage	2192463	female	2019	vagina	II	28	CC19	CC19-D	neg	neg	neg	neg	neg	neg	neg	neg	neg	neg	neg	neg	neg	neg	neg	pos	neg	neg	neg
ERR5430446	5981STDY8353903	Carriage	2192464	female	2019	vagina	II	569	singleton	NA	neg	neg	neg	neg	neg	neg	neg	neg	neg	neg	neg	neg	neg	neg	neg	pos	neg	neg	neg
ERR5430450	5981STDY8353904	Carriage	2192465	female	2019	urine	IV	196	CC1	CC1-B	neg	neg	neg	neg	neg	neg	neg	neg	neg	neg	neg	neg	neg	neg	neg	neg	neg	neg	neg
ERR5430455	5981STDY8353905	Carriage	2192471	female	2019	vagina	V	19	CC19	CC19-B	neg	neg	neg	pos	pos	neg	neg	pos	neg	neg	neg	neg	neg	neg	neg	pos	neg	neg	neg
ERR5430463	5981STDY8353907	Carriage	2192473	female	2019	urine	Ia	23	CC23	CC23-A	neg	neg	neg	neg	neg	neg	neg	neg	neg	neg	neg	neg	pos	pos	neg	pos	neg	neg	neg
ERR5430467	5981STDY8353908	Carriage	2192474	female	2019	urine	III	27	CC19	CC19-A	neg	neg	neg	neg	neg	neg	neg	neg	neg	neg	neg	neg	neg	neg	neg	neg	pos	neg	neg
ERR5430470	5981STDY8353909	Carriage	2192475	female	2019	vagina	V	19	CC19	CC19-B	neg	neg	neg	neg	neg	neg	neg	neg	neg	neg	neg	neg	neg	neg	neg	pos	neg	neg	neg
ERR5430475	5981STDY8353910	Carriage	2192476	female	2019	vagina	III	19	CC19	CC19-B	neg	neg	neg	neg	neg	neg	neg	pos	neg	neg	pos	neg	neg	neg	neg	neg	pos	neg	neg
ERR5430478	5981STDY8353911	Carriage	2192477	female	2019	urine	Ia	24	CC24	NA	neg	pos	neg	neg	neg	neg	neg	neg	neg	neg	neg	neg	neg	neg	neg	pos	neg	neg	neg
ERR5430309	5981STDY8353912	Carriage	2192493	female	2019	urine	Ia	23	CC23	CC23-A	neg	neg	neg	neg	neg	neg	neg	neg	neg	neg	neg	neg	neg	neg	neg	pos	neg	neg	neg
ERR5430316	5981STDY8353913	Carriage	2192494	female	2019	urine	III	19	CC19	CC19-B	neg	neg	neg	neg	neg	neg	neg	pos	neg	neg	pos	neg	neg	neg	neg	neg	pos	neg	neg
ERR5430317	5981STDY8353914	Carriage	2192500	female	2019	vagina	VI	2	CC1	CC1-F	neg	neg	neg	neg	neg	pos	neg	neg	neg	neg	neg	neg	neg	neg	neg	neg	pos	neg	neg
ERR5430321	5981STDY8353915	Carriage	2192501	female	2019	vagina	V	110	CC19	CC19-B	neg	pos	neg	neg	neg	neg	neg	pos	neg	neg	neg	neg	neg	neg	neg	neg	pos	neg	neg
ERR5430484	5981STDY8353916	Carriage	2192502	female	2019	vagina	III	19	CC19	CC19-B	neg	neg	neg	neg	neg	neg	neg	neg	neg	neg	pos	neg	neg	neg	neg	pos	neg	neg	neg
ERR5430325	5981STDY8353917	Carriage	2192511	female	2019	vagina	IX	130	CC130	NA	neg	neg	neg	neg	neg	neg	neg	neg	neg	neg	neg	neg	neg	neg	neg	neg	neg	neg	neg
ERR5430488	5981STDY8353918	Carriage	2192535	female	2019	urine	V	24	CC24	NA	neg	neg	neg	neg	neg	neg	neg	neg	neg	neg	neg	neg	neg	neg	neg	pos	neg	neg	neg
ERR5430492	5981STDY8353919	Carriage	2192536	female	2019	vagina	IV	196	CC1	CC1-B	neg	neg	neg	neg	neg	neg	neg	neg	neg	neg	neg	neg	neg	neg	neg	neg	neg	neg	neg
ERR5430496	5981STDY8353920	Carriage	2192542	female	2019	urine	II	28	CC19	CC19-D	neg	neg	neg	neg	neg	neg	neg	neg	neg	neg	neg	neg	neg	neg	neg	pos	neg	neg	neg
ERR5430499	5981STDY8353921	Carriage	2192543	female	2019	vagina	Ia	23	CC23	CC23-A	neg	pos	neg	neg	neg	neg	neg	neg	neg	neg	neg	neg	neg	neg	neg	neg	neg	neg	neg
ERR5430504	5981STDY8353922	Carriage	2192544	female	2019	vagina	III	17	CC17	CC17-A2	neg	neg	neg	neg	neg	neg	neg	neg	neg	neg	neg	neg	neg	neg	neg	neg	neg	neg	neg
ERR5430333	5981STDY8353924	Carriage	2192558	female	2019	vagina	III	2107	CC17	CC17-A2	neg	pos	neg	neg	neg	neg	neg	neg	neg	neg	neg	neg	neg	neg	neg	neg	neg	neg	neg
ERR5430337	5981STDY8353925	Carriage	2192559	female	2019	urine	III	2107	CC17	CC17-A2	neg	pos	neg	neg	neg	neg	neg	neg	neg	neg	neg	neg	neg	neg	neg	neg	neg	neg	neg
ERR5430507	5981STDY8353926	Carriage	2192560	female	2019	urine	V	1	CC1	CC1-A	neg	neg	neg	neg	neg	neg	neg	neg	neg	neg	neg	neg	neg	neg	neg	pos	neg	neg	neg
ERR5430344	5981STDY8353927	Carriage	2192573	female	2019	urine	III	335	CC19	CC19-B	neg	neg	neg	neg	neg	neg	pos	neg	neg	neg	neg	neg	neg	neg	neg	pos	neg	neg	neg
ERR5430510	5981STDY8353929	Carriage	2192615	female	2019	urine	IV	196	CC1	CC1-B	neg	neg	neg	neg	neg	neg	neg	neg	neg	neg	neg	neg	neg	neg	neg	pos	neg	neg	neg
ERR5430352	5981STDY8353930	Carriage	2192616	female	2019	urine	V	19	CC19	CC19-B	neg	pos	neg	neg	neg	neg	neg	neg	neg	neg	neg	neg	neg	neg	neg	pos	neg	neg	neg
ERR5430514	5981STDY8353931	Carriage	2192629	female	2019	vagina	Ib	1885	CC8	CC8-C	neg	pos	neg	neg	neg	neg	neg	neg	neg	neg	neg	neg	neg	neg	neg	pos	neg	neg	neg
ERR5430518	5981STDY8353932	Carriage	2192634	female	2019	vagina	II	28	CC19	CC19-D	neg	neg	neg	neg	neg	neg	neg	neg	neg	neg	neg	neg	neg	neg	neg	pos	neg	neg	neg
ERR5430353	5981STDY8353933	Carriage	2192653	female	2019	urine	Ia	144	CC23	CC23-A	neg	neg	neg	neg	neg	neg	neg	neg	neg	neg	neg	neg	pos	pos	neg	pos	neg	neg	neg
ERR5430357	5981STDY8353934	Carriage	2192654	female	2019	vagina	III	287	CC17	CC17-B	neg	neg	neg	neg	neg	neg	neg	neg	neg	neg	neg	neg	neg	neg	neg	pos	neg	neg	neg
ERR5430361	5981STDY8353935	Carriage	2192655	female	2019	vagina	II	12	CC8	CC8-B	neg	neg	neg	neg	neg	neg	neg	neg	neg	neg	neg	neg	neg	neg	neg	pos	neg	neg	neg
ERR5430365	5981STDY8353936	Carriage	2192672	female	2019	vagina	IV	1010	singleton	NA	neg	pos	pos	neg	neg	neg	neg	neg	neg	neg	neg	neg	neg	neg	neg	neg	neg	neg	neg
ERR5430372	5981STDY8353937	Carriage	2192673	female	2019	vagina	II	569	singleton	NA	neg	neg	neg	neg	neg	neg	neg	neg	neg	neg	neg	neg	neg	neg	neg	pos	neg	neg	neg
ERR5430373	5981STDY8353938	Carriage	2192674	female	2019	vagina	II	28	CC19	CC19-D	neg	neg	neg	neg	neg	neg	neg	pos	neg	neg	neg	neg	neg	neg	neg	pos	pos	neg	neg
ERR5430380	5981STDY8353939	Carriage	2192684	female	2019	urine	III	17	CC17	CC17-A2	pos	pos	neg	pos	pos	pos	neg	pos	neg	neg	neg	neg	neg	neg	neg	neg	pos	neg	neg
ERR5430381	5981STDY8353940	Carriage	2192685	female	2019	vagina	V	498	CC24	NA	neg	neg	neg	neg	neg	neg	neg	neg	neg	neg	neg	neg	neg	neg	neg	pos	neg	neg	neg
ERR5430385	5981STDY8353941	Carriage	2192716	female	2019	vagina	II	569	singleton	NA	neg	pos	neg	neg	neg	neg	neg	neg	neg	neg	neg	neg	neg	neg	neg	pos	neg	neg	neg
ERR5430389	5981STDY8353942	Carriage	2192717	female	2019	vagina	V	24	CC24	NA	neg	neg	neg	neg	neg	neg	neg	neg	neg	neg	neg	neg	neg	neg	neg	pos	neg	neg	neg
ERR5430522	5981STDY8353943	Carriage	2192718	female	2019	vagina	III	335	CC19	CC19-B	neg	neg	neg	neg	neg	neg	pos	neg	neg	neg	neg	neg	neg	neg	neg	pos	neg	neg	neg
ERR5430526	5981STDY8353944	Carriage	2192719	female	2019	urine	III	335	CC19	CC19-B	neg	neg	neg	neg	neg	neg	pos	neg	neg	neg	neg	neg	neg	neg	neg	pos	neg	neg	neg
ERR5430393	5981STDY8353945	Carriage	2192466	female	2019	vagina	V	1	CC1	CC1-A	neg	neg	neg	neg	neg	neg	neg	neg	neg	neg	neg	neg	neg	neg	neg	neg	neg	neg	neg
ERR10854217	6623STDY11015437	LOD	2181289	female	2018	blood	III	2108	CC17	CC17-A1	neg	pos	neg	neg	neg	neg	neg	neg	neg	neg	neg	neg	neg	neg	neg	pos	neg	neg	neg
ERR10854219	6623STDY11015438	Carriage	2181304	female	2018	vagina	III	17	CC17	CC17-A1	neg	pos	neg	neg	neg	neg	neg	neg	neg	neg	neg	neg	neg	neg	neg	pos	neg	neg	neg
ERR10854225	6623STDY11015441	EOD	2181469	male	2018	blood	III	17	CC17	CC17-A2	pos	pos	neg	pos	pos	pos	neg	pos	neg	neg	neg	neg	neg	neg	neg	neg	pos	neg	neg
ERR10854227	6623STDY11015442	Carriage	2181474	female	2018	vagina	III	17	CC17	CC17-A2	pos	pos	neg	pos	pos	pos	neg	pos	neg	neg	neg	neg	neg	neg	neg	neg	pos	neg	neg
ERR10854229	6623STDY11015443	LOD	2181532	male	2018	blood	III	17	CC17	CC17-A1	neg	pos	neg	neg	neg	neg	neg	neg	neg	neg	neg	neg	neg	neg	neg	pos	neg	neg	neg
ERR10854231	6623STDY11015444	EOD	2181574	male	2018	blood	II	88	CC23	CC23-C	neg	neg	neg	neg	neg	neg	neg	neg	neg	neg	neg	neg	neg	neg	neg	neg	neg	neg	neg
ERR10854233	6623STDY11015445	Carriage	2181762	female	2018	vagina	Ia	23	CC23	CC23-A	neg	neg	neg	neg	neg	neg	neg	neg	neg	neg	neg	neg	neg	neg	neg	pos	neg	neg	neg
ERR10854236	6623STDY11015446	Carriage	2181797	female	2018	vagina	Ia	23	CC23	CC23-A	neg	neg	neg	neg	neg	neg	neg	neg	neg	neg	neg	neg	neg	neg	neg	pos	neg	neg	neg
ERR10854240	6623STDY11015448	EOD	2181880	female	2018	blood	III	17	CC17	CC17-B	neg	pos	neg	neg	neg	neg	neg	neg	neg	neg	neg	neg	neg	neg	neg	pos	neg	neg	neg
ERR10854242	6623STDY11015449	LOD	2181884	male	2018	blood	III	17	CC17	CC17-A1	neg	pos	neg	neg	neg	neg	neg	neg	neg	neg	neg	neg	neg	neg	neg	pos	neg	neg	neg
ERR10854244	6623STDY11015450	LOD	2181996	male	2018	blood	III	1340	CC17	CC17-A0	neg	neg	neg	neg	neg	neg	neg	neg	neg	neg	neg	neg	neg	neg	neg	pos	neg	neg	neg
ERR10854246	6623STDY11015451	Carriage	2182338	female	2018	vagina	III	17	CC17	CC17-B	neg	pos	neg	neg	neg	neg	neg	neg	neg	neg	neg	neg	neg	neg	neg	pos	neg	neg	neg
ERR10854248	6623STDY11015452	EOD	2182371	female	2018	blood	Ia	23	CC23	CC23-A	neg	neg	neg	neg	neg	neg	neg	neg	neg	neg	neg	neg	neg	neg	neg	pos	neg	neg	neg
ERR10854250	6623STDY11015453	EOD	2182727	female	2018	blood	III	550	CC17	CC17-A0	neg	neg	neg	neg	neg	neg	neg	neg	neg	neg	neg	neg	neg	neg	neg	pos	neg	neg	neg
ERR10854252	6623STDY11015455	LOD	2190086	female	2019	blood	III	17	CC17	CC17-A1	pos	pos	neg	pos	pos	pos	neg	pos	neg	neg	neg	neg	neg	neg	neg	pos	pos	neg	neg
ERR10854256	6623STDY11015457	EOD	2190132	female	2019	blood	IX	130	CC130	NA	neg	neg	neg	neg	neg	neg	neg	neg	neg	neg	neg	neg	neg	neg	neg	neg	neg	neg	neg
ERR10854258	6623STDY11015458	EOD	2190316	female	2019	blood	III	17	CC17	CC17-A2	pos	pos	neg	pos	pos	pos	neg	pos	neg	neg	neg	neg	pos	pos	neg	neg	pos	neg	neg
ERR10854260	6623STDY11015459	EOD	2190324	female	2019	csf	Ia	23	CC23	CC23-A	neg	neg	neg	neg	neg	neg	neg	neg	neg	neg	neg	neg	neg	neg	neg	neg	neg	neg	neg
ERR10854262	6623STDY11015460	Carriage	2190346	female	2019	vagina	III	17	CC17	CC17-A2	pos	pos	neg	pos	pos	pos	neg	pos	neg	neg	neg	neg	pos	pos	neg	neg	pos	neg	neg
ERR10854264	6623STDY11015461	LOD	2190404	male	2018	blood	III	17	CC17	CC17-A1	neg	pos	neg	neg	neg	neg	neg	neg	neg	neg	neg	neg	neg	neg	neg	pos	neg	neg	neg
ERR10854266	6623STDY11015462	EOD	2190418	female	2019	blood	Ib	12	CC8	CC8-B	pos	pos	neg	pos	pos	pos	neg	pos	neg	neg	neg	neg	neg	neg	neg	neg	pos	neg	neg
ERR10854268	6623STDY11015463	LOD	2190545	male	2019	blood	Ia	23	CC23	CC23-A	neg	pos	neg	neg	neg	neg	neg	neg	neg	neg	neg	neg	pos	pos	neg	pos	neg	neg	neg
ERR10854272	6623STDY11015465	Carriage	2190681	female	2019	vagina	III	17	CC17	CC17-A1	neg	pos	neg	neg	neg	neg	neg	neg	neg	neg	neg	neg	neg	neg	neg	pos	neg	neg	neg
ERR10854274	6623STDY11015466	LOD	2190708	male	2019	csf	III	17	CC17	CC17-B	neg	neg	neg	neg	neg	neg	neg	neg	neg	neg	neg	neg	neg	neg	neg	neg	neg	neg	neg
ERR10854276	6623STDY11015467	LOD	2191357	male	2019	blood	Ia	24	CC24	NA	neg	pos	neg	neg	neg	neg	neg	neg	neg	neg	neg	neg	neg	neg	neg	pos	neg	neg	neg
ERR10854280	6623STDY11015469	LOD	2191527	female	2019	csf	Ia	23	CC23	CC23-A	neg	neg	neg	neg	neg	neg	neg	neg	neg	neg	neg	neg	pos	pos	neg	pos	neg	neg	neg
ERR10854282	6623STDY11015470	EOD	2191721	male	2019	blood	Ib	498	CC24	NA	neg	neg	neg	neg	neg	neg	neg	pos	neg	neg	neg	neg	neg	neg	neg	pos	pos	neg	neg
ERR10854284	6623STDY11015471	EOD	2191996	female	2019	blood	V	498	CC24	NA	neg	neg	neg	neg	neg	neg	neg	neg	neg	neg	neg	neg	neg	neg	neg	pos	neg	neg	neg
ERR10854288	6623STDY11015473	EOD	2192101	female	2019	blood	II	22	CC22	NA	neg	neg	neg	neg	neg	neg	neg	neg	neg	neg	neg	neg	neg	neg	neg	pos	neg	neg	neg
ERR10854290	6623STDY11015474	EOD	2192103	male	2019	blood	Ib	12	CC8	CC8-B	neg	neg	neg	neg	neg	neg	neg	neg	neg	neg	neg	neg	neg	neg	neg	neg	neg	neg	neg
ERR10854292	6623STDY11015475	Carriage	2192122	female	2019	vagina	III	17	CC17	CC17-B	neg	neg	neg	neg	neg	neg	neg	neg	neg	neg	neg	neg	neg	neg	neg	pos	neg	neg	neg
ERR10854294	6623STDY11015476	Carriage	2192189	female	2019	vagina	II	22	CC22	NA	neg	neg	neg	neg	neg	neg	neg	neg	neg	neg	neg	neg	neg	neg	neg	pos	neg	neg	neg
ERR10854296	6623STDY11015477	LOD	2192232	male	2019	blood	III	17	CC17	CC17-B	neg	neg	neg	neg	neg	neg	neg	neg	neg	neg	neg	neg	neg	neg	neg	pos	neg	neg	neg
ERR10854298	6623STDY11015478	EOD	2192283	female	2019	blood	III	17	CC17	CC17-A1	neg	neg	neg	neg	neg	neg	neg	neg	neg	neg	neg	neg	neg	neg	neg	pos	neg	neg	neg
ERR10854300	6623STDY11015479	EOD	2192311	female	2019	blood	III	17	CC17	CC17-B	neg	neg	neg	neg	neg	neg	neg	neg	neg	neg	neg	neg	neg	neg	neg	pos	neg	neg	neg
ERR10854304	6623STDY11015481	EOD	2192515	male	2019	blood	III	17	CC17	CC17-A2	pos	pos	neg	pos	pos	pos	neg	pos	neg	neg	neg	neg	neg	neg	neg	neg	pos	neg	neg
ERR10854306	6623STDY11015482	EOD	2192823	male	2019	blood	Ib	1885	CC8	CC8-C	neg	pos	neg	neg	neg	neg	neg	neg	neg	neg	neg	neg	neg	neg	neg	pos	neg	neg	neg
ERR10854308	6623STDY11015483	Carriage	2192939	female	2019	vagina	Ib	1885	CC8	CC8-C	neg	pos	neg	neg	neg	neg	neg	neg	neg	neg	neg	neg	neg	neg	neg	pos	neg	neg	neg
ERR10854310	6623STDY11015484	EOD	2193011	female	2019	blood	III	17	CC17	CC17-A1	neg	pos	neg	neg	neg	neg	neg	neg	neg	neg	neg	neg	neg	neg	neg	pos	neg	neg	neg
ERR10854314	6623STDY11015486	LOD	2200253	female	2020	blood	III	17	CC17	CC17-A1	neg	pos	neg	neg	neg	neg	neg	neg	neg	neg	neg	neg	neg	neg	neg	pos	neg	neg	neg
ERR10854315	6623STDY11015487	LOD	2200320	male	2020	blood	III	860	CC17	CC17-B	neg	neg	neg	neg	neg	neg	neg	neg	neg	neg	neg	neg	pos	pos	neg	pos	neg	neg	neg
ERR10854318	6623STDY11015490	Carriage	2200838	female	2020	vagina	II	12	CC8	CC8-A	neg	pos	neg	neg	neg	neg	neg	neg	neg	neg	neg	neg	neg	neg	neg	neg	pos	neg	neg
ERR10854319	6623STDY11015491	Carriage	2200839	female	2020	vagina	IX	2109	CC130	NA	neg	neg	neg	neg	neg	neg	neg	neg	neg	neg	neg	neg	neg	neg	neg	neg	neg	neg	neg
ERR10854320	6623STDY11015492	Carriage	2200840	female	2020	vagina	III	1544	CC19	CC19-C	neg	pos	neg	neg	neg	neg	neg	neg	neg	neg	neg	neg	neg	neg	neg	pos	neg	neg	neg
ERR10854321	6623STDY11015493	Carriage	2200841	female	2019	vagina	IV	196	CC1	CC1-B	neg	neg	neg	neg	neg	neg	neg	neg	neg	neg	neg	neg	neg	neg	neg	pos	neg	neg	neg
ERR10854323	6623STDY11015495	Carriage	2200842	female	2019	vagina	V	10	CC8	CC8-D	neg	neg	neg	neg	neg	neg	neg	neg	neg	neg	neg	neg	neg	neg	neg	pos	neg	neg	neg
ERR10854325	6623STDY11015497	Carriage	2200843	female	2019	vagina	V	847	CC1	CC1-A	neg	neg	neg	neg	neg	neg	pos	neg	neg	neg	neg	neg	neg	neg	neg	pos	neg	neg	neg
ERR10854327	6623STDY11015499	Carriage	2200844	female	2019	vagina	Ib	8	CC8	CC8-C	neg	neg	neg	neg	neg	neg	neg	neg	neg	neg	neg	neg	neg	neg	neg	pos	neg	neg	neg
ERR10854330	6623STDY11015502	Carriage	2200849	female	2019	vagina	Ia	23	CC23	CC23-A	neg	neg	neg	neg	neg	neg	neg	neg	neg	neg	neg	neg	neg	neg	neg	pos	neg	neg	neg
ERR10854331	6623STDY11015503	Carriage	2200850	female	2019	vagina	V	1	CC1	CC1-A	neg	neg	neg	neg	neg	neg	neg	neg	neg	neg	neg	neg	neg	neg	neg	neg	neg	neg	neg
ERR10854333	6623STDY11015505	EOD	2201034	male	2020	blood	V	1	CC1	CC1-A	neg	neg	neg	neg	neg	neg	neg	neg	neg	neg	neg	neg	neg	neg	neg	pos	neg	neg	neg
ERR10854334	6623STDY11015506	Carriage	2201120	female	2020	vagina	III	17	CC17	CC17-A2	pos	pos	neg	pos	pos	pos	neg	pos	neg	neg	neg	neg	pos	pos	neg	neg	pos	neg	neg
ERR10854335	6623STDY11015507	LOD	2201194	female	2020	blood	IX	130	CC130	NA	neg	neg	neg	neg	neg	neg	neg	neg	neg	neg	neg	neg	neg	neg	neg	neg	neg	neg	neg
ERR10854336	6623STDY11015508	EOD	2201223	female	2020	blood	III	17	CC17	CC17-C	neg	neg	neg	neg	neg	neg	neg	neg	neg	neg	neg	neg	neg	neg	neg	pos	neg	neg	neg
ERR10854337	6623STDY11015509	LOD	2201226	male	2020	blood	III	17	CC17	CC17-A0	neg	neg	neg	neg	neg	neg	neg	neg	neg	neg	neg	neg	neg	neg	neg	pos	neg	neg	neg
ERR10854338	6623STDY11015510	Carriage	2201263	female	2020	vagina	II	22	CC22	NA	neg	neg	neg	neg	neg	neg	neg	pos	neg	neg	neg	neg	neg	neg	neg	pos	neg	neg	neg
ERR10854339	6623STDY11015511	Carriage	2201302	female	2020	vagina	III	17	CC17	CC17-C	neg	neg	neg	neg	neg	neg	neg	neg	neg	neg	neg	neg	neg	neg	neg	pos	neg	neg	neg
ERR10854340	6623STDY11015512	EOD	2201359	female	2020	blood	IX	130	CC130	NA	neg	neg	neg	neg	neg	neg	neg	neg	neg	neg	neg	neg	neg	neg	neg	neg	neg	neg	neg
ERR10854341	6623STDY11015513	Carriage	2201372	female	2020	vagina	VI	1	CC1	CC1-F	neg	neg	neg	neg	neg	neg	neg	neg	neg	neg	neg	neg	neg	neg	neg	neg	neg	neg	neg
ERR10854342	6623STDY11015514	Carriage	2201373	female	2020	vagina	Ib	2089	singleton	NA	neg	neg	neg	neg	neg	neg	neg	neg	neg	neg	neg	neg	neg	neg	neg	neg	neg	neg	neg
ERR10854343	6623STDY11015515	Carriage	2201387	female	2020	vagina	IX	130	CC130	NA	neg	neg	neg	neg	neg	neg	neg	neg	neg	neg	neg	neg	neg	neg	neg	neg	neg	neg	neg
ERR10854344	6623STDY11015516	EOD	2201407	female	2020	blood	Ia	24	CC24	NA	neg	neg	neg	neg	neg	neg	neg	neg	neg	neg	neg	neg	neg	neg	neg	pos	neg	neg	neg
ERR10854345	6623STDY11015517	EOD	2201471	male	2020	blood	Ia	NT	NT	NA	neg	neg	neg	neg	neg	neg	neg	neg	neg	neg	neg	neg	neg	neg	neg	pos	neg	neg	neg
ERR10854346	6623STDY11015518	LOD	2201483	female	2020	blood	Ia	23	CC23	CC23-A	neg	neg	neg	neg	neg	neg	neg	neg	neg	neg	neg	neg	neg	neg	neg	pos	neg	neg	neg
ERR10854347	6623STDY11015519	Carriage	2201517	female	2020	vagina	Ia	24	CC24	NA	neg	neg	neg	neg	neg	neg	neg	neg	neg	neg	neg	neg	neg	neg	neg	pos	neg	neg	neg
ERR10854348	6623STDY11015520	Carriage	2201678	female	2020	vagina	IX	130	CC130	NA	neg	neg	neg	neg	neg	neg	neg	neg	neg	neg	neg	neg	neg	neg	neg	neg	neg	neg	neg
ERR10854349	6623STDY11015521	Carriage	2201683	female	2020	vagina	V	498	CC24	NA	neg	neg	neg	neg	neg	neg	neg	neg	neg	neg	neg	neg	neg	neg	neg	pos	neg	neg	neg
ERR10854350	6623STDY11015522	Carriage	2201684	female	2020	vagina	III	26	singleton	NA	neg	neg	neg	neg	neg	neg	neg	neg	neg	neg	neg	neg	neg	neg	neg	pos	neg	neg	neg
ERR10854351	6623STDY11015523	EOD	2201745	male	2020	blood	III	17	CC17	CC17-A2	pos	pos	neg	pos	pos	pos	neg	pos	neg	neg	neg	neg	pos	pos	neg	neg	pos	neg	neg
ERR10854352	6623STDY11015524	LOD	2201778	male	2020	blood	III	17	CC17	CC17-B	neg	neg	neg	neg	neg	neg	neg	neg	neg	neg	neg	neg	neg	neg	neg	pos	neg	neg	neg
ERR10854353	6623STDY11015525	Carriage	2201820	female	2020	vagina	II	28	CC19	CC19-D	neg	neg	neg	neg	neg	neg	neg	neg	neg	neg	neg	neg	neg	neg	neg	pos	neg	neg	neg
ERR10854354	6623STDY11015526	Carriage	2201878	female	2020	vagina	Ib	8	CC8	CC8-C	neg	neg	neg	neg	neg	neg	neg	neg	neg	neg	neg	neg	neg	neg	neg	pos	neg	neg	neg
ERR10854355	6623STDY11015527	LOD	2201920	male	2020	blood	III	109	CC17	CC17-A0	neg	neg	neg	neg	neg	neg	neg	neg	neg	neg	neg	neg	neg	neg	neg	pos	neg	neg	neg
ERR10854356	6623STDY11015528	EOD	2201937	female	2020	blood	III	17	CC17	CC17-A0	neg	neg	neg	neg	neg	neg	neg	neg	neg	neg	neg	neg	neg	neg	neg	pos	neg	neg	neg
ERR10854208	6623STDY11015529	EOD	2201995	female	2020	blood	III	1498	CC17	CC17-A1	neg	pos	neg	neg	neg	neg	neg	neg	neg	neg	neg	neg	neg	neg	neg	pos	neg	neg	neg
ERR10854210	6623STDY11015530	EOD	2202021	female	2020	blood	II	28	CC19	CC19-D	neg	neg	neg	neg	neg	neg	neg	neg	neg	neg	neg	neg	neg	neg	neg	pos	neg	neg	neg
ERR10854212	6623STDY11015531	LOD	2202034	female	2020	blood	III	2110	CC17	CC17-A1	neg	neg	neg	neg	neg	neg	neg	neg	neg	neg	neg	neg	neg	neg	neg	pos	neg	neg	neg
ERR10854214	6623STDY11015532	Carriage	2202061	female	2020	vagina	III	2110	CC17	CC17-A1	neg	neg	neg	neg	neg	neg	neg	neg	neg	neg	neg	neg	neg	neg	neg	pos	neg	neg	neg
ERR10854216	6623STDY11015533	EOD	2202099	male	2020	blood	V	NT	NT	NA	neg	neg	neg	neg	neg	neg	neg	neg	neg	neg	neg	neg	neg	neg	neg	pos	neg	neg	neg
ERR10854218	6623STDY11015534	EOD	2202134	female	2020	blood	III	17	CC17	CC17-A2	pos	pos	neg	pos	pos	pos	neg	pos	neg	neg	neg	neg	neg	neg	neg	neg	pos	neg	neg
ERR10854222	6623STDY11015536	EOD	2202245	male	2020	blood	II	22	CC22	NA	neg	neg	neg	neg	neg	neg	neg	pos	neg	neg	neg	neg	neg	neg	neg	pos	neg	neg	neg
ERR10854224	6623STDY11015537	Carriage	2202260	female	2020	vagina	II	22	CC22	NA	neg	neg	neg	neg	neg	neg	neg	pos	neg	neg	neg	neg	neg	neg	neg	pos	neg	neg	neg
ERR10854226	6623STDY11015538	EOD	2202272	female	2020	blood	III	17	CC17	CC17-A1	neg	pos	neg	neg	neg	neg	neg	neg	neg	neg	neg	neg	neg	neg	neg	pos	neg	neg	neg
ERR10854228	6623STDY11015539	EOD	2202297	male	2020	blood	III	17	CC17	CC17-A1	neg	pos	neg	neg	neg	neg	neg	neg	neg	neg	neg	neg	neg	neg	neg	pos	neg	neg	neg
ERR10854230	6623STDY11015540	EOD	2202335	male	2020	blood	Ib	8	CC8	CC8-C	neg	neg	neg	neg	neg	neg	neg	neg	neg	neg	neg	neg	neg	neg	neg	pos	neg	neg	neg
ERR10854232	6623STDY11015541	LOD	2202418	male	2020	blood	III	17	CC17	CC17-A2	pos	pos	neg	pos	pos	pos	neg	pos	neg	neg	neg	neg	neg	neg	neg	neg	pos	neg	neg
ERR10854235	6623STDY11015542	EOD	2202432	male	2020	blood	III	17	CC17	CC17-A2	pos	pos	neg	pos	pos	pos	neg	pos	neg	neg	neg	neg	neg	neg	neg	neg	pos	neg	neg
ERR10854237	6623STDY11015543	EOD	2210018	male	2021	blood	Ia	23	CC23	CC23-A	neg	neg	neg	neg	neg	neg	neg	neg	neg	neg	neg	neg	neg	neg	neg	pos	neg	neg	neg
ERR10854239	6623STDY11015544	EOD	2210043	male	2021	blood	III	17	CC17	CC17-A1	neg	neg	neg	neg	neg	neg	neg	neg	neg	neg	neg	neg	neg	neg	neg	pos	neg	neg	neg
ERR10854241	6623STDY11015545	LOD	2210069	female	2021	blood	Ib	1	CC1	CC1-A	neg	neg	neg	neg	neg	neg	neg	neg	neg	neg	neg	neg	neg	neg	neg	pos	neg	neg	neg
ERR10854243	6623STDY11015546	LOD	2210118	male	2021	blood	Ia	23	CC23	CC23-A	neg	neg	neg	neg	neg	neg	neg	neg	neg	neg	neg	neg	neg	neg	neg	pos	neg	neg	neg
ERR10854247	6623STDY11015548	LOD	2210137	female	2021	blood	III	17	CC17	CC17-A1	pos	pos	neg	pos	pos	pos	neg	pos	neg	neg	neg	neg	neg	neg	neg	pos	pos	neg	neg
ERR10854249	6623STDY11015549	LOD	2210168	male	2021	blood	III	17	CC17	CC17-A2	pos	pos	neg	pos	pos	pos	neg	pos	neg	neg	neg	neg	neg	neg	neg	neg	pos	neg	neg
ERR10854253	6623STDY11015551	Carriage	2210227	female	2021	vagina	Ia	23	CC23	CC23-A	neg	pos	neg	neg	neg	neg	neg	neg	neg	neg	neg	neg	neg	neg	neg	pos	neg	neg	neg
ERR10854255	6623STDY11015552	EOD	2210332	male	2021	blood	Ia	23	CC23	CC23-A	neg	neg	neg	neg	neg	neg	neg	neg	neg	neg	neg	neg	neg	neg	neg	pos	neg	neg	neg
ERR10854257	6623STDY11015553	EOD	2210511	female	2021	blood	Ia	23	CC23	CC23-A	neg	neg	neg	neg	neg	neg	neg	neg	neg	neg	neg	neg	neg	neg	neg	pos	neg	neg	neg
ERR10854259	6623STDY11015554	EOD	2210519	female	2021	blood	III	19	CC19	CC19-A	neg	neg	neg	neg	neg	neg	neg	neg	neg	neg	neg	neg	neg	neg	neg	pos	neg	neg	neg
ERR10854261	6623STDY11015555	Carriage	2210528	female	2021	vagina	Ia	23	CC23	CC23-A	neg	neg	neg	neg	neg	neg	neg	neg	neg	neg	neg	neg	neg	neg	neg	pos	neg	neg	neg
ERR10854265	6623STDY11015557	Carriage	2210557	female	2021	vagina	III	17	CC17	CC17-A1	neg	neg	neg	neg	neg	neg	neg	neg	neg	neg	neg	neg	neg	neg	neg	pos	neg	neg	neg
ERR10854267	6623STDY11015558	Carriage	2210559	female	2020	vagina	Ia	23	CC23	CC23-A	neg	neg	neg	neg	neg	neg	neg	neg	neg	neg	neg	neg	neg	neg	neg	pos	neg	neg	neg
ERR10854269	6623STDY11015559	Carriage	2210562	female	2020	vagina	IX	130	CC130	NA	neg	neg	neg	neg	neg	neg	neg	neg	neg	neg	neg	neg	neg	neg	neg	neg	neg	neg	neg
ERR10854271	6623STDY11015560	Carriage	2210563	female	2020	vagina	II	2	CC1	CC1-C	neg	neg	neg	neg	neg	neg	neg	neg	neg	neg	neg	neg	neg	neg	neg	neg	neg	neg	neg
ERR10854273	6623STDY11015561	Carriage	2210566	female	2020	vagina	III	17	CC17	CC17-A2	pos	pos	neg	pos	pos	pos	neg	pos	neg	neg	neg	neg	neg	neg	neg	neg	pos	neg	neg
ERR10854275	6623STDY11015562	Carriage	2210590	female	2021	vagina	III	19	CC19	CC19-A	neg	neg	neg	neg	neg	neg	neg	neg	neg	neg	neg	neg	neg	neg	neg	pos	neg	neg	neg
ERR10854277	6623STDY11015563	Carriage	2210618	female	2020	vagina	II	28	CC19	CC19-D	neg	neg	neg	neg	neg	neg	neg	neg	neg	neg	neg	neg	neg	neg	neg	pos	neg	neg	neg
ERR10854281	6623STDY11015565	Carriage	2210619	female	2020	vagina	V	1	CC1	CC1-A	neg	neg	neg	neg	neg	neg	neg	pos	neg	neg	neg	neg	neg	neg	neg	pos	neg	neg	neg
ERR10854283	6623STDY11015566	Carriage	2210621	female	2020	vagina	V	19	CC19	CC19-B	neg	neg	neg	neg	neg	neg	neg	neg	neg	neg	neg	neg	neg	neg	neg	pos	neg	neg	neg
ERR10854287	6623STDY11015568	Carriage	2210622	female	2020	vagina	Ia	23	CC23	CC23-A	neg	neg	neg	neg	neg	neg	neg	neg	neg	neg	neg	neg	pos	pos	neg	pos	neg	neg	neg
ERR10854289	6623STDY11015569	Carriage	2210623	female	2021	vagina	Ia	144	CC23	CC23-A	neg	neg	neg	neg	neg	neg	neg	neg	neg	neg	neg	neg	neg	neg	neg	neg	neg	neg	neg
ERR10854293	6623STDY11015571	EOD	2210653	female	2021	blood	III	17	CC17	CC17-A1	neg	pos	neg	neg	neg	neg	neg	neg	neg	neg	neg	neg	neg	neg	neg	pos	neg	neg	neg
ERR10854295	6623STDY11015572	LOD	2210722	male	2021	blood	V	19	CC19	CC19-B	neg	neg	neg	neg	neg	neg	neg	neg	neg	neg	neg	neg	neg	neg	neg	pos	neg	neg	neg
ERR10854297	6623STDY11015573	LOD	2210765	male	2021	blood	III	17	CC17	CC17-A2	pos	pos	neg	pos	pos	pos	neg	pos	neg	neg	neg	neg	neg	neg	neg	neg	pos	neg	neg
ERR10854299	6623STDY11015574	LOD	2210806	male	2021	blood	III	NT	NT	NA	neg	neg	neg	neg	neg	neg	neg	pos	neg	neg	neg	neg	neg	neg	neg	pos	neg	neg	neg
ERR10854301	6623STDY11015575	LOD	2210857	female	2021	blood	III	19	CC19	CC19-A	neg	neg	neg	neg	neg	neg	neg	neg	neg	neg	neg	neg	neg	neg	neg	pos	neg	neg	neg
ERR10854303	6623STDY11015576	EOD	2210858	male	2021	blood	Ia	144	CC23	CC23-A	neg	pos	neg	neg	neg	neg	neg	neg	neg	neg	neg	neg	neg	neg	neg	pos	neg	neg	neg
ERR10854305	6623STDY11015577	EOD	2210957	male	2021	blood	III	17	CC17	CC17-A0	neg	neg	neg	neg	neg	neg	neg	neg	neg	neg	neg	neg	neg	neg	neg	pos	neg	neg	neg
ERR10854307	6623STDY11015578	Carriage	2211175	female	2020	vagina	III	17	CC17	CC17-A2	pos	pos	neg	pos	pos	pos	neg	pos	neg	neg	neg	neg	neg	neg	neg	neg	pos	neg	neg
ERR10854309	6623STDY11015579	Carriage	2211176	female	2020	vagina	III	17	CC17	CC17-A2	pos	pos	neg	pos	pos	pos	neg	pos	neg	neg	neg	neg	neg	neg	neg	neg	pos	neg	neg
ERR10854311	6623STDY11015580	Carriage	2211179	female	2020	vagina	III	1498	CC17	CC17-A1	neg	pos	neg	neg	neg	neg	neg	neg	neg	neg	neg	neg	neg	neg	neg	pos	neg	neg	neg
ERR10854313	6623STDY11015581	Carriage	2211181	female	2021	vagina	III	17	CC17	CC17-A1	neg	neg	neg	neg	neg	neg	neg	neg	neg	neg	neg	neg	neg	neg	neg	pos	neg	neg	neg
ERR1659680	4238STDY6445920	EOD	2130788	n/a	2013	blood	Ib	12	CC8	CC8-B	pos	pos	neg	pos	pos	pos	neg	pos	neg	pos	neg	pos	neg	neg	neg	neg	pos	neg	neg
ERR1659681	4238STDY6445921	EOD	2130905	n/a	2013	blood	Ia	23	CC23	CC23-A	neg	neg	neg	neg	neg	neg	neg	neg	neg	neg	neg	neg	neg	neg	neg	pos	neg	neg	neg
ERR1659683	4238STDY6445923	EOD	2131059	n/a	2013	blood	III	1563	CC19	CC19-A	neg	neg	neg	neg	neg	neg	neg	neg	neg	neg	neg	neg	neg	neg	neg	pos	neg	neg	neg
ERR1659684	4238STDY6445924	EOD	2131081	n/a	2013	blood	II	1	CC1	CC1-A	neg	pos	neg	neg	neg	neg	neg	neg	neg	neg	neg	neg	neg	neg	neg	pos	neg	neg	neg
ERR1659685	4238STDY6445925	LOD	2131141	n/a	2013	CSF	III	27	CC19	CC19-A	neg	neg	neg	neg	neg	neg	neg	neg	neg	neg	neg	neg	neg	neg	neg	neg	pos	neg	neg
ERR1659686	4238STDY6445926	EOD	2131154	n/a	2013	blood	Ia	498	CC24	NA	neg	neg	neg	neg	neg	neg	neg	neg	neg	neg	neg	neg	neg	neg	neg	pos	neg	neg	neg
ERR1659687	4238STDY6445927	LOD	2131365	n/a	2013	blood	III	17	CC17	CC17-A1	neg	pos	neg	neg	neg	neg	neg	neg	neg	neg	neg	neg	neg	neg	neg	pos	neg	neg	neg
ERR1659688	4238STDY6445928	EOD	2131372	n/a	2013	blood	III	17	CC17	CC17-A1	neg	pos	neg	neg	neg	neg	neg	neg	neg	neg	neg	neg	neg	neg	neg	pos	neg	neg	neg
ERR1659689	4238STDY6445929	EOD	2131392	n/a	2013	blood	III	17	CC17	CC17-A2	neg	neg	neg	neg	neg	neg	neg	neg	neg	neg	neg	neg	neg	neg	pos	pos	neg	neg	neg
ERR1659690	4238STDY6445930	LOD	2131420	n/a	2013	blood	III	17	CC17	CC17-A0	neg	neg	neg	neg	neg	neg	neg	neg	neg	neg	neg	neg	neg	neg	neg	neg	neg	neg	neg
ERR1659691	4238STDY6445931	EOD	2131422	n/a	2013	blood	III	17	CC17	CC17-B	neg	neg	neg	neg	neg	neg	neg	neg	neg	neg	neg	neg	neg	neg	neg	pos	neg	neg	neg
ERR1659692	4238STDY6445932	LOD	2131428	n/a	2013	CSF	III	287	CC17	CC17-B	neg	neg	neg	neg	neg	neg	neg	neg	neg	neg	neg	neg	neg	neg	neg	pos	neg	neg	neg
ERR1659693	4238STDY6445933	EOD	2131433	n/a	2013	blood	Ia	23	CC23	CC23-A	neg	neg	neg	neg	neg	neg	neg	neg	neg	neg	neg	neg	neg	neg	neg	neg	neg	neg	neg
ERR1659694	4238STDY6445934	EOD	2131446	n/a	2013	CSF	III	17	CC17	CC17-A0	neg	pos	neg	neg	neg	neg	neg	neg	neg	neg	neg	neg	neg	neg	neg	pos	neg	neg	neg
ERR1659695	4238STDY6445935	EOD	2131475	n/a	2013	blood	II	10	CC8	CC8-D	neg	neg	neg	neg	neg	neg	neg	neg	neg	neg	neg	neg	neg	neg	neg	pos	neg	neg	neg
ERR1659696	4238STDY6445936	LOD	2131487	n/a	2013	CSF	III	148	CC17	CC17-A0	neg	neg	neg	neg	neg	neg	neg	neg	neg	neg	neg	neg	neg	neg	neg	pos	neg	neg	neg
ERR1659697	4238STDY6445937	LOD	2131515	n/a	2013	blood	III	17	CC17	CC17-A1	neg	pos	neg	neg	neg	neg	neg	neg	neg	neg	neg	neg	neg	neg	neg	pos	neg	neg	neg
ERR1659698	4238STDY6445938	LOD	2131516	n/a	2013	blood	III	17	CC17	CC17-A2	pos	pos	neg	pos	pos	pos	neg	pos	neg	neg	neg	neg	neg	neg	neg	neg	pos	neg	neg
ERR1659699	4238STDY6445939	LOD	2131520	n/a	2013	CSF	NT	144	CC23	CC23-A	neg	neg	neg	neg	neg	neg	neg	neg	neg	neg	neg	neg	neg	neg	neg	pos	neg	neg	neg
ERR1659700	4238STDY6445940	EOD	2131523	n/a	2013	blood	IV	196	CC1	CC1-B	neg	neg	neg	neg	neg	neg	neg	neg	neg	neg	neg	neg	neg	neg	neg	pos	neg	neg	neg
ERR1659701	4238STDY6445941	EOD	2131543	n/a	2013	blood	Ib	12	CC8	CC8-B	neg	neg	neg	neg	neg	neg	neg	neg	neg	neg	neg	neg	neg	neg	neg	neg	neg	neg	neg
ERR1659702	4238STDY6445942	EOD	2131573	n/a	2013	blood	Ib	12	CC8	CC8-B	neg	neg	neg	neg	neg	neg	neg	neg	neg	neg	neg	neg	neg	neg	neg	neg	neg	neg	neg
ERR1659703	4238STDY6445943	EOD	2131598	n/a	2013	blood	III	17	CC17	CC17-A2	pos	pos	neg	pos	pos	pos	neg	pos	neg	neg	neg	neg	neg	neg	neg	neg	pos	neg	neg
ERR1659704	4238STDY6445944	EOD	2131629	n/a	2013	blood	Ia	144	CC23	CC23-A	neg	neg	neg	neg	neg	neg	neg	neg	neg	neg	neg	neg	neg	neg	neg	pos	neg	neg	neg
ERR1659705	4238STDY6445945	EOD	2131641	n/a	2013	blood	Ia	23	CC23	CC23-A	neg	neg	neg	neg	neg	neg	neg	neg	neg	neg	neg	neg	neg	neg	neg	neg	neg	neg	neg
ERR1659706	4238STDY6445946	EOD	2131664	n/a	2013	blood	V	1	CC1	CC1-A	neg	neg	neg	neg	neg	neg	neg	pos	neg	neg	neg	neg	neg	neg	neg	pos	neg	neg	neg
ERR1659707	4238STDY6445947	EOD	2131679	n/a	2013	blood	V	23	CC23	CC23-A	neg	neg	neg	neg	neg	neg	neg	neg	neg	neg	neg	neg	neg	neg	neg	pos	neg	neg	neg
ERR1659708	4238STDY6445948	EOD	2131695	n/a	2013	blood	III	19	CC19	CC19-C	neg	neg	neg	neg	neg	neg	neg	neg	neg	neg	neg	neg	neg	neg	neg	neg	neg	neg	neg
ERR1659709	4238STDY6445949	LOD	2131723	n/a	2013	CSF	Ia	24	CC24	NA	neg	neg	neg	neg	neg	neg	neg	neg	neg	neg	neg	neg	neg	neg	neg	pos	neg	neg	neg
ERR1659711	4238STDY6445951	LOD	2131829	n/a	2013	blood	III	17	CC17	CC17-A1	neg	neg	neg	neg	neg	neg	neg	neg	neg	neg	neg	neg	neg	neg	neg	pos	neg	neg	neg
ERR1659712	4238STDY6445952	EOD	2131845	n/a	2013	blood	III	17	CC17	CC17-A1	neg	neg	neg	neg	neg	neg	neg	neg	neg	neg	neg	neg	neg	neg	neg	pos	neg	neg	neg
ERR1659713	4238STDY6445953	EOD	2131848	n/a	2013	blood	Ib	1370	CC8	CC8-B	pos	pos	neg	pos	pos	pos	neg	pos	neg	neg	neg	neg	neg	neg	neg	neg	pos	neg	neg
ERR1659714	4238STDY6445954	LOD	2131851	n/a	2013	CSF	III	17	CC17	CC17-A1	neg	pos	neg	neg	neg	neg	neg	neg	neg	neg	neg	neg	neg	neg	neg	pos	neg	neg	neg
ERR1659715	4238STDY6445955	EOD	2131871	n/a	2013	blood	III	19	CC19	CC19-C	neg	neg	neg	neg	neg	neg	neg	neg	neg	neg	neg	neg	neg	neg	neg	pos	neg	neg	neg
ERR1659716	4238STDY6445956	LOD	2131878	n/a	2013	CSF	III	17	CC17	CC17-A1	neg	pos	neg	neg	neg	neg	neg	neg	neg	neg	neg	neg	neg	neg	neg	pos	neg	neg	neg
ERR1659717	4238STDY6445957	EOD	2131894	n/a	2013	blood	Ib	8	CC8	CC8-C	neg	neg	neg	neg	neg	neg	neg	neg	neg	neg	neg	neg	neg	neg	neg	pos	neg	neg	neg
ERR1659719	4238STDY6445959	EOD	2131928	n/a	2013	blood	Ia	498	CC24	NA	neg	neg	neg	neg	neg	neg	neg	neg	neg	neg	neg	neg	neg	neg	neg	pos	neg	neg	neg
ERR1659720	4238STDY6445960	EOD	2131929	n/a	2013	blood	Ia	23	CC23	CC23-A	neg	neg	neg	neg	neg	neg	neg	neg	neg	neg	neg	neg	neg	neg	neg	pos	neg	neg	neg
ERR1659721	4238STDY6445961	LOD	2132325	n/a	2013	blood	III	17	CC17	CC17-A1	neg	neg	neg	neg	neg	neg	neg	neg	neg	neg	neg	neg	neg	neg	neg	pos	neg	neg	neg
ERR1659722	4238STDY6445962	LOD	2132340	n/a	2013	CSF	Ia	23	CC23	CC23-A	neg	neg	neg	neg	neg	neg	neg	neg	neg	neg	neg	neg	neg	neg	neg	pos	neg	neg	neg
ERR1659723	4238STDY6445963	LOD	2132347	n/a	2013	blood	III	1339	CC17	CC17-A1	neg	neg	neg	neg	neg	neg	neg	neg	neg	neg	neg	neg	neg	neg	neg	pos	neg	neg	neg
ERR1659724	4238STDY6445964	EOD	2132373	n/a	2013	blood	Ia	23	CC23	CC23-A	neg	neg	neg	neg	neg	neg	neg	neg	neg	neg	neg	neg	neg	neg	neg	pos	neg	neg	neg
ERR1659725	4238STDY6445965	LOD	2132381	n/a	2013	blood	III	17	CC17	CC17-A1	neg	neg	neg	neg	neg	neg	neg	neg	neg	neg	neg	neg	neg	neg	neg	pos	neg	neg	neg
ERR1659726	4238STDY6445966	EOD	2132386	n/a	2013	CSF	Ia	23	CC23	CC23-A	neg	pos	neg	neg	neg	neg	neg	neg	neg	neg	pos	neg	neg	neg	neg	pos	neg	neg	neg
ERR1659727	4238STDY6445967	EOD	2132408	n/a	2013	blood	Ib	8	CC8	CC8-C	neg	neg	neg	neg	neg	neg	neg	neg	neg	neg	neg	neg	neg	neg	neg	pos	neg	neg	neg
ERR1659728	4238STDY6445968	LOD	2132427	n/a	2013	blood	III	17	CC17	CC17-A1	neg	neg	neg	neg	neg	neg	neg	neg	neg	neg	neg	neg	neg	neg	neg	pos	neg	neg	neg
ERR1659729	4238STDY6445969	EOD	2132442	n/a	2013	blood	IV	196	CC1	CC1-B	neg	neg	neg	neg	neg	neg	neg	neg	neg	neg	neg	neg	neg	neg	neg	pos	neg	neg	neg
ERR1659730	4238STDY6445970	EOD	2132469	n/a	2013	blood	Ia	23	CC23	CC23-A	neg	pos	neg	neg	neg	neg	neg	neg	neg	neg	neg	neg	pos	pos	neg	pos	neg	neg	neg
ERR1659731	4238STDY6445971	EOD	2132495	n/a	2013	blood	Ia	144	CC23	CC23-A	neg	neg	neg	neg	neg	neg	neg	neg	neg	neg	neg	neg	neg	neg	neg	pos	neg	neg	neg
ERR1659732	4238STDY6445972	LOD	2132500	n/a	2013	CSF	III	17	CC17	CC17-A2	pos	pos	neg	pos	pos	pos	neg	pos	neg	neg	neg	neg	neg	neg	neg	neg	pos	neg	neg
ERR1659733	4238STDY6445973	EOD	2132610	n/a	2013	blood	III	19	CC19	CC19-A	neg	neg	neg	neg	neg	neg	neg	neg	neg	neg	neg	neg	neg	neg	neg	neg	neg	neg	neg
ERR1659735	4238STDY6445975	LOD	2132709	n/a	2013	CSF	Ib	8	CC8	CC8-C	neg	neg	neg	neg	neg	neg	neg	neg	neg	neg	neg	neg	neg	neg	neg	pos	neg	neg	neg
ERR1659736	4238STDY6445976	EOD	2140030	n/a	2014	CSF	III	17	CC17	CC17-A1	neg	neg	neg	neg	neg	neg	neg	neg	neg	neg	neg	neg	neg	neg	neg	pos	neg	neg	neg
ERR1659737	4238STDY6445977	LOD	2140103	n/a	2014	blood	III	1573	CC17	CC17-A2	pos	pos	neg	pos	pos	pos	neg	pos	neg	neg	neg	neg	pos	pos	neg	neg	pos	neg	neg
ERR1659738	4238STDY6445978	EOD	2140104	n/a	2014	blood	III	17	CC17	CC17-A1	pos	pos	neg	pos	pos	pos	neg	pos	neg	neg	neg	neg	neg	neg	neg	pos	pos	neg	neg
ERR1659739	4238STDY6445979	LOD	2140128	n/a	2014	CSF	III	17	CC17	CC17-C	neg	neg	neg	neg	neg	neg	neg	neg	neg	neg	neg	neg	neg	neg	neg	pos	neg	neg	neg
ERR1659740	4238STDY6445980	LOD	2140159	n/a	2014	blood	III	1573	CC17	CC17-A2	pos	pos	neg	pos	pos	pos	neg	pos	neg	neg	neg	neg	pos	pos	neg	neg	pos	neg	neg
ERR1659741	4238STDY6445981	EOD	2140164	n/a	2014	blood	III	17	CC17	CC17-A1	neg	pos	neg	neg	neg	neg	neg	neg	neg	neg	neg	neg	pos	pos	neg	pos	neg	neg	neg
ERR1659742	4238STDY6445982	LOD	2140196	n/a	2014	blood	III	17	CC17	CC17-A0	neg	neg	neg	neg	neg	neg	neg	neg	neg	neg	neg	neg	neg	neg	neg	pos	neg	neg	neg
ERR1659743	4238STDY6445983	LOD	2140197	n/a	2014	blood	III	17	CC17	CC17-A1	neg	neg	neg	neg	neg	neg	neg	neg	neg	neg	neg	neg	neg	neg	neg	pos	neg	neg	neg
ERR1659744	4238STDY6445984	LOD	2140694	n/a	2014	blood	III	17	CC17	CC17-A1	neg	pos	neg	neg	neg	neg	neg	neg	neg	neg	neg	neg	neg	neg	neg	pos	neg	neg	neg
ERR1659745	4238STDY6445985	EOD	2140717	n/a	2014	blood	Ia	23	CC23	CC23-A	neg	pos	neg	neg	neg	neg	neg	neg	neg	neg	neg	neg	neg	neg	neg	pos	neg	neg	neg
ERR1659746	4238STDY6445986	LOD	2140846	n/a	2014	blood	III	17	CC17	CC17-C	neg	neg	neg	neg	neg	neg	neg	neg	neg	neg	neg	neg	neg	neg	neg	pos	neg	neg	neg
ERR1659747	4238STDY6445987	EOD	2140853	n/a	2014	blood	IV	196	CC1	CC1-B	neg	neg	neg	neg	neg	neg	neg	neg	neg	neg	neg	neg	neg	neg	neg	pos	neg	neg	neg
ERR1659748	4238STDY6445988	EOD	2140857	n/a	2014	blood	III	17	CC17	CC17-A1	neg	neg	neg	neg	neg	neg	neg	neg	neg	neg	neg	neg	neg	neg	neg	pos	neg	neg	neg
ERR1659749	4238STDY6445989	EOD	2140858	n/a	2014	blood	III	NT	NT	NA	neg	neg	neg	neg	neg	neg	neg	neg	neg	neg	neg	neg	neg	neg	neg	pos	neg	neg	neg
ERR1659750	4238STDY6445990	EOD	2140876	n/a	2014	blood	Ia	23	CC23	CC23-A	neg	pos	neg	neg	neg	neg	neg	neg	neg	neg	neg	neg	neg	neg	neg	pos	neg	neg	neg
ERR1659751	4238STDY6445991	EOD	2140889	n/a	2014	blood	II	8	CC8	CC8-C	neg	neg	neg	neg	neg	neg	pos	neg	neg	neg	neg	neg	neg	neg	neg	pos	neg	neg	neg
ERR1659752	4238STDY6445992	LOD	2141123	n/a	2014	blood	III	17	CC17	CC17-B	neg	pos	neg	neg	neg	neg	neg	neg	neg	neg	neg	neg	neg	neg	neg	pos	neg	neg	neg
ERR1659753	4238STDY6445993	EOD	2141140	n/a	2014	blood	III	17	CC17	CC17-A2	pos	pos	neg	pos	pos	pos	neg	pos	neg	neg	neg	neg	pos	pos	neg	neg	pos	neg	neg
ERR1659754	4238STDY6445994	EOD	2141166	n/a	2014	blood	Ib	1	CC1	CC1-A	neg	neg	neg	neg	neg	neg	neg	neg	neg	neg	neg	neg	neg	neg	neg	pos	neg	neg	neg
ERR1659755	4238STDY6445995	EOD	2141176	n/a	2014	CSF	V	1	CC1	CC1-A	neg	neg	neg	neg	neg	neg	neg	pos	neg	neg	neg	neg	neg	neg	neg	pos	neg	neg	neg
ERR1659756	4238STDY6445996	LOD	2141180	n/a	2014	blood	VI	1	CC1	CC1-F	neg	neg	neg	neg	neg	neg	neg	neg	neg	neg	neg	neg	neg	neg	neg	neg	neg	neg	neg
ERR1659757	4238STDY6445997	EOD	2141245	n/a	2014	blood	V	1	CC1	CC1-A	neg	neg	neg	neg	neg	neg	neg	neg	neg	neg	neg	neg	neg	neg	neg	pos	neg	neg	neg
ERR1659758	4238STDY6445998	LOD	2141246	n/a	2014	CSF	III	17	CC17	CC17-A0	neg	neg	neg	neg	neg	neg	neg	neg	neg	neg	neg	neg	neg	neg	neg	neg	neg	neg	neg
ERR1659759	4238STDY6445999	EOD	2141286	n/a	2014	blood	II	19	CC19	CC19-C	neg	neg	neg	neg	neg	neg	neg	neg	neg	neg	neg	neg	neg	neg	neg	pos	neg	neg	neg
ERR1659760	4238STDY6446000	EOD	2141295	n/a	2014	blood	III	17	CC17	CC17-A1	neg	neg	neg	neg	neg	neg	neg	neg	neg	neg	neg	neg	neg	neg	neg	pos	neg	neg	neg
ERR1659761	4238STDY6446001	LOD	2141297	n/a	2014	CSF	III	17	CC17	CC17-A2	pos	pos	neg	pos	pos	pos	neg	pos	neg	neg	neg	neg	neg	neg	neg	neg	pos	neg	neg
ERR1659762	4238STDY6446002	EOD	2141315	n/a	2014	blood	III	17	CC17	CC17-A1	neg	pos	neg	neg	neg	neg	neg	neg	neg	neg	neg	neg	neg	neg	neg	pos	neg	neg	neg
ERR1659763	4238STDY6446003	LOD	2141334	n/a	2014	CSF	III	17	CC17	CC17-A1	neg	pos	neg	neg	neg	neg	neg	neg	neg	neg	neg	neg	neg	neg	neg	pos	neg	neg	neg
ERR1659764	4238STDY6446004	EOD	2141370	n/a	2014	blood	III	17	CC17	CC17-B	neg	neg	neg	neg	neg	neg	neg	neg	neg	neg	neg	neg	neg	neg	neg	neg	neg	neg	neg
ERR1659765	4238STDY6446005	LOD	2141371	n/a	2014	blood	III	17	CC17	CC17-A1	neg	pos	neg	neg	neg	neg	neg	neg	neg	neg	neg	neg	neg	neg	neg	pos	neg	neg	neg
ERR1659766	4238STDY6446006	LOD	2141392	n/a	2014	CSF	III	19	CC19	CC19-B	neg	neg	neg	neg	neg	neg	neg	pos	neg	neg	pos	neg	neg	neg	neg	neg	pos	neg	neg
ERR1659767	4238STDY6446007	EOD	2141393	n/a	2014	CSF	III	17	CC17	CC17-C	neg	neg	neg	neg	neg	neg	neg	neg	neg	neg	neg	neg	neg	neg	neg	pos	neg	neg	neg
ERR1659769	4238STDY6446009	LOD	2151440	n/a	2015	blood	Ia	24	CC24	NA	neg	neg	neg	neg	neg	neg	neg	neg	neg	neg	neg	neg	neg	neg	neg	pos	neg	neg	neg
ERR1659770	4238STDY6446010	EOD	2151495	n/a	2015	CSF	Ia	23	CC23	CC23-A	neg	neg	neg	neg	neg	neg	neg	neg	neg	neg	neg	neg	neg	neg	neg	pos	neg	neg	neg
ERR1659771	4238STDY6446011	EOD	2151510	n/a	2015	blood	III	17	CC17	CC17-A1	neg	pos	neg	neg	neg	neg	neg	neg	neg	neg	neg	neg	neg	neg	neg	pos	neg	neg	neg
ERR1659772	4238STDY6446012	LOD	2151559	n/a	2015	blood	III	17	CC17	CC17-A1	neg	pos	neg	neg	neg	neg	neg	neg	neg	neg	neg	neg	neg	neg	neg	pos	neg	neg	neg
ERR1659773	4238STDY6446013	LOD	2151560	n/a	2015	blood	III	27	CC19	CC19-A	neg	neg	neg	neg	neg	neg	neg	pos	neg	neg	neg	neg	neg	neg	neg	neg	pos	neg	neg
ERR1659774	4238STDY6446014	EOD	2151578	n/a	2015	blood	III	17	CC17	CC17-C	neg	pos	neg	neg	neg	neg	neg	neg	neg	neg	neg	neg	neg	neg	neg	neg	neg	neg	neg
ERR1659775	4238STDY6446016	EOD	2141408	n/a	2014	blood	III	17	CC17	CC17-A2	pos	pos	neg	pos	pos	pos	neg	pos	neg	neg	neg	neg	pos	pos	neg	neg	pos	neg	neg
ERR1659776	4238STDY6446017	EOD	2141418	n/a	2014	CSF	III	27	CC19	CC19-A	neg	pos	neg	neg	neg	neg	neg	pos	neg	neg	neg	neg	neg	neg	neg	neg	pos	neg	neg
ERR1659777	4238STDY6446018	EOD	2141442	n/a	2014	blood	III	17	CC17	CC17-A1	neg	pos	neg	neg	neg	neg	neg	pos	neg	neg	neg	neg	neg	neg	neg	pos	pos	neg	neg
ERR1659778	4238STDY6446019	LOD	2141458	n/a	2014	blood	III	17	CC17	CC17-A1	neg	pos	neg	neg	neg	neg	neg	neg	neg	neg	neg	neg	neg	neg	neg	pos	neg	neg	neg
ERR1659779	4238STDY6446020	EOD	2141460	n/a	2014	blood	III	19	CC19	CC19-B	neg	neg	neg	neg	neg	neg	neg	neg	neg	neg	neg	neg	neg	neg	neg	neg	neg	neg	neg
ERR1659780	4238STDY6446021	EOD	2141487	n/a	2014	blood	III	17	CC17	CC17-B	neg	neg	neg	neg	neg	neg	neg	neg	neg	neg	neg	neg	neg	neg	neg	pos	neg	neg	neg
ERR1659781	4238STDY6446022	EOD	2141528	n/a	2014	CSF	III	17	CC17	CC17-A1	neg	neg	neg	neg	neg	neg	neg	neg	neg	neg	neg	neg	neg	neg	neg	pos	neg	neg	neg
ERR1659782	4238STDY6446023	LOD	2141534	n/a	2014	CSF	III	17	CC17	CC17-A1	neg	pos	neg	neg	neg	neg	neg	neg	neg	neg	neg	neg	neg	neg	neg	pos	neg	neg	neg
ERR1659783	4238STDY6446024	EOD	2141540	n/a	2014	blood	III	17	CC17	CC17-A2	pos	pos	neg	pos	pos	pos	neg	pos	neg	neg	neg	neg	pos	pos	neg	neg	pos	neg	neg
ERR1659784	4238STDY6446025	EOD	2141543	n/a	2014	blood	III	529	CC529	NA	neg	neg	neg	neg	neg	neg	neg	neg	neg	neg	neg	neg	neg	neg	neg	neg	pos	neg	neg
ERR1659785	4238STDY6446026	EOD	2141612	n/a	2014	CSF	III	1423	CC17	CC17-A1	neg	neg	neg	neg	neg	neg	neg	neg	neg	neg	neg	neg	neg	neg	neg	pos	neg	neg	neg
ERR1659786	4238STDY6446027	EOD	2141640	n/a	2014	blood	Ia	23	CC23	CC23-A	neg	neg	neg	neg	neg	neg	neg	neg	neg	neg	neg	neg	neg	neg	neg	pos	neg	neg	neg
ERR1659787	4238STDY6446028	EOD	2141698	n/a	2014	blood	V	110	CC19	CC19-B	neg	neg	neg	neg	neg	neg	neg	neg	neg	neg	neg	neg	neg	neg	neg	pos	neg	neg	neg
ERR1659788	4238STDY6446029	EOD	2141722	n/a	2014	blood	II	1562	CC8	CC8-D	neg	neg	neg	neg	neg	neg	neg	neg	neg	neg	neg	neg	neg	neg	neg	pos	neg	neg	neg
ERR1659789	4238STDY6446030	EOD	2141738	n/a	2014	blood	II	19	CC19	CC19-C	neg	neg	neg	neg	neg	neg	neg	neg	neg	neg	neg	neg	neg	neg	neg	neg	neg	neg	neg
ERR1659790	4238STDY6446031	EOD	2141751	n/a	2014	blood	II	12	CC8	CC8-A	neg	neg	neg	neg	neg	neg	neg	neg	neg	neg	neg	neg	neg	neg	neg	neg	pos	neg	neg
ERR1659791	4238STDY6446032	EOD	2141770	n/a	2014	blood	III	17	CC17	CC17-A1	neg	neg	neg	neg	neg	neg	neg	neg	neg	neg	neg	neg	neg	neg	neg	pos	neg	neg	neg
ERR1659792	4238STDY6446033	EOD	2141777	n/a	2014	blood	III	17	CC17	CC17-A2	pos	pos	neg	pos	pos	pos	neg	pos	neg	neg	neg	neg	neg	neg	neg	neg	pos	neg	neg
ERR1659793	4238STDY6446034	EOD	2141804	n/a	2014	blood	III	27	CC19	CC19-A	neg	neg	neg	neg	neg	neg	neg	neg	neg	neg	neg	neg	neg	neg	neg	neg	pos	neg	neg
ERR1659794	4238STDY6446035	EOD	2141823	n/a	2014	blood	III	19	CC19	CC19-B	neg	neg	neg	neg	neg	neg	neg	neg	neg	neg	neg	neg	neg	neg	neg	pos	neg	neg	neg
ERR1659795	4238STDY6446036	LOD	2141834	n/a	2014	CSF	III	19	CC19	CC19-B	neg	neg	neg	neg	neg	neg	neg	pos	neg	neg	pos	neg	neg	neg	neg	neg	pos	neg	neg
ERR1659796	4238STDY6446037	LOD	2141843	n/a	2014	blood	Ia	144	CC23	CC23-A	neg	pos	neg	neg	neg	neg	neg	neg	neg	neg	neg	neg	neg	neg	neg	pos	neg	neg	neg
ERR1659797	4238STDY6446038	EOD	2141848	n/a	2014	blood	Ia	88	CC23	CC23-C	neg	neg	neg	neg	neg	neg	neg	neg	neg	neg	neg	neg	neg	neg	neg	neg	neg	neg	neg
ERR1659798	4238STDY6446039	EOD	2141856	n/a	2014	CSF	III	17	CC17	CC17-A1	neg	pos	neg	neg	neg	neg	neg	neg	neg	neg	neg	neg	neg	neg	neg	pos	neg	neg	neg
ERR1659799	4238STDY6446040	EOD	2141865	n/a	2014	blood	V	1	CC1	CC1-A	neg	neg	neg	neg	neg	neg	neg	pos	neg	neg	neg	neg	neg	neg	neg	pos	neg	neg	neg
ERR1659801	4238STDY6446042	LOD	2141907	n/a	2014	blood	III	17	CC17	CC17-A1	neg	pos	neg	neg	neg	neg	neg	neg	neg	neg	neg	neg	neg	neg	neg	pos	neg	neg	neg
ERR1659802	4238STDY6446043	EOD	2141922	n/a	2014	CSF	III	17	CC17	CC17-A2	pos	pos	neg	pos	pos	pos	neg	pos	neg	neg	neg	neg	neg	neg	neg	neg	pos	neg	neg
ERR1659803	4238STDY6446044	EOD	2141944	n/a	2014	CSF	III	17	CC17	CC17-A2	neg	neg	neg	neg	neg	neg	neg	neg	neg	neg	neg	neg	neg	neg	neg	neg	neg	neg	neg
ERR1659804	4238STDY6446045	EOD	2141945	n/a	2014	CSF	III	287	CC17	CC17-B	neg	neg	neg	neg	neg	neg	neg	neg	neg	neg	neg	neg	neg	neg	neg	pos	neg	neg	neg
ERR1659805	4238STDY6446046	EOD	2141960	n/a	2014	blood	II	1591	CC19	CC19-A	neg	pos	neg	neg	neg	neg	neg	neg	neg	neg	neg	neg	neg	neg	neg	neg	pos	neg	neg
ERR1659806	4238STDY6446047	EOD	2141961	n/a	2014	blood	III	17	CC17	CC17-A2	neg	neg	neg	neg	neg	neg	neg	neg	neg	neg	neg	neg	neg	neg	neg	neg	neg	neg	neg
ERR1659808	4238STDY6446049	EOD	2142035	n/a	2014	blood	III	19	CC19	CC19-B	neg	neg	neg	neg	neg	neg	neg	neg	neg	neg	neg	neg	neg	neg	neg	pos	neg	neg	neg
ERR1659809	4238STDY6446050	EOD	2142036	n/a	2014	CSF	III	19	CC19	CC19-A	neg	neg	neg	neg	neg	neg	neg	neg	neg	neg	neg	neg	neg	neg	neg	pos	neg	neg	neg
ERR1659810	4238STDY6446051	EOD	2142096	n/a	2014	CSF	III	17	CC17	CC17-A1	neg	pos	neg	neg	neg	neg	neg	neg	neg	neg	neg	neg	neg	neg	neg	pos	neg	neg	neg
ERR1659811	4238STDY6446052	EOD	2142123	n/a	2014	CSF	VI	1	CC1	CC1-F	neg	neg	neg	neg	neg	neg	neg	neg	neg	neg	neg	neg	neg	neg	neg	neg	neg	neg	neg
ERR1659812	4238STDY6446053	LOD	2142129	n/a	2014	blood	III	19	CC19	CC19-A	neg	neg	neg	neg	neg	neg	pos	neg	neg	neg	neg	neg	neg	neg	neg	neg	neg	neg	neg
ERR1659814	4238STDY6446055	LOD	2150008	n/a	2014	blood	Ib	10	CC8	CC8-C	neg	neg	neg	neg	neg	neg	neg	neg	neg	neg	neg	neg	neg	neg	neg	pos	neg	neg	neg
ERR1659816	4238STDY6446057	LOD	2150049	n/a	2014	blood	V	7	CC7	NA	neg	neg	neg	neg	neg	neg	neg	neg	neg	neg	neg	neg	neg	neg	neg	pos	neg	neg	neg
ERR1659817	4238STDY6446058	LOD	2150121	n/a	2015	blood	III	17	CC17	CC17-C	neg	neg	neg	neg	neg	neg	neg	neg	neg	neg	neg	neg	neg	neg	neg	pos	neg	neg	neg
ERR1659818	4238STDY6446059	EOD	2150124	n/a	2015	blood	III	17	CC17	CC17-A2	pos	pos	neg	pos	pos	pos	neg	pos	neg	neg	neg	neg	neg	neg	neg	neg	pos	neg	neg
ERR1659819	4238STDY6446060	EOD	2150131	n/a	2015	blood	Ia	23	CC23	CC23-A	neg	neg	neg	neg	neg	neg	neg	neg	neg	neg	neg	neg	neg	neg	neg	neg	neg	neg	neg
ERR1659820	4238STDY6446061	EOD	2150141	n/a	2015	blood	IV	1189	CC1	CC1-B	neg	neg	neg	neg	neg	neg	pos	neg	neg	neg	neg	neg	neg	neg	neg	neg	neg	neg	neg
ERR1659821	4238STDY6446062	LOD	2150153	n/a	2015	CSF	Ia	144	CC23	CC23-A	neg	pos	neg	neg	neg	neg	neg	neg	neg	neg	neg	neg	neg	neg	neg	pos	neg	neg	neg
ERR1659822	4238STDY6446063	EOD	2150200	n/a	2015	CSF	Ia	23	CC23	CC23-A	neg	neg	neg	neg	neg	neg	neg	neg	neg	neg	pos	neg	neg	neg	neg	pos	neg	neg	neg
ERR1659823	4238STDY6446064	LOD	2150201	n/a	2015	blood	III	17	CC17	CC17-A1	neg	pos	neg	neg	neg	neg	neg	neg	neg	neg	neg	neg	neg	neg	neg	pos	neg	neg	neg
ERR1659825	4238STDY6446066	EOD	2150228	n/a	2015	blood	Ia	23	CC23	CC23-A	neg	pos	neg	neg	neg	neg	neg	neg	neg	neg	neg	neg	neg	neg	neg	pos	neg	neg	neg
ERR1659826	4238STDY6446067	LOD	2150274	n/a	2015	blood	III	17	CC17	CC17-A1	neg	pos	neg	neg	neg	neg	neg	neg	neg	neg	neg	neg	neg	neg	neg	pos	neg	neg	neg
ERR1659827	4238STDY6446068	LOD	2150275	n/a	2015	blood	III	17	CC17	CC17-A1	neg	pos	neg	neg	neg	neg	neg	neg	neg	neg	neg	neg	neg	neg	neg	pos	neg	neg	neg
ERR1659828	4238STDY6446069	LOD	2150300	n/a	2015	CSF	III	17	CC17	CC17-A1	neg	pos	neg	neg	neg	neg	neg	neg	neg	neg	neg	neg	neg	neg	neg	pos	neg	neg	neg
ERR1659830	4238STDY6446071	EOD	2150387	n/a	2015	blood	III	19	CC19	CC19-B	neg	neg	neg	neg	neg	neg	neg	neg	neg	neg	neg	neg	neg	neg	neg	neg	neg	pos	neg
ERR1659831	4238STDY6446072	EOD	2150412	n/a	2015	blood	II	22	CC22	NA	neg	neg	neg	neg	neg	neg	neg	neg	neg	neg	neg	neg	neg	neg	neg	pos	neg	neg	neg
ERR1659832	4238STDY6446073	EOD	2150446	n/a	2015	blood	III	17	CC17	CC17-A2	pos	pos	neg	pos	pos	pos	neg	pos	neg	neg	neg	neg	pos	pos	neg	neg	pos	neg	neg
ERR1659833	4238STDY6446074	EOD	2150456	n/a	2015	blood	III	19	CC19	CC19-A	neg	pos	neg	neg	neg	neg	neg	neg	neg	neg	neg	neg	neg	neg	neg	neg	neg	neg	neg
ERR1659834	4238STDY6446075	EOD	2150481	n/a	2015	blood	V	1542	CC7	NA	neg	neg	neg	neg	neg	neg	neg	neg	neg	neg	neg	neg	neg	neg	neg	neg	neg	neg	neg
ERR1659835	4238STDY6446076	EOD	2150493	n/a	2015	blood	II	1587	CC8	CC8-A	neg	neg	neg	neg	neg	neg	neg	neg	neg	neg	neg	neg	neg	neg	neg	neg	pos	neg	neg
ERR1659836	4238STDY6446077	LOD	2150518	n/a	2015	CSF	III	1219	CC17	CC17-A2	neg	pos	neg	neg	neg	neg	neg	neg	neg	neg	neg	neg	neg	neg	neg	neg	neg	neg	neg
ERR1659837	4238STDY6446078	EOD	2150519	n/a	2015	blood	Ia	23	CC23	CC23-A	neg	pos	neg	neg	neg	neg	neg	neg	neg	neg	neg	neg	neg	neg	neg	pos	neg	neg	neg
ERR1659838	4238STDY6446079	EOD	2150555	n/a	2015	blood	III	19	CC19	CC19-B	neg	neg	neg	neg	pos	neg	neg	pos	neg	neg	neg	neg	neg	neg	neg	pos	neg	neg	neg
ERR1659839	4238STDY6446080	EOD	2150603	n/a	2015	blood	III	17	CC17	CC17-C	neg	neg	neg	neg	neg	neg	neg	neg	neg	neg	neg	neg	neg	neg	neg	pos	neg	neg	neg
ERR1659840	4238STDY6446081	EOD	2150685	n/a	2015	blood	II	2	CC1	CC1-C	neg	neg	neg	neg	neg	neg	neg	neg	neg	neg	neg	neg	neg	neg	neg	neg	neg	neg	neg
ERR1659841	4238STDY6446082	EOD	2150688	n/a	2015	blood	II	28	CC19	CC19-D	neg	neg	neg	neg	neg	neg	neg	neg	neg	neg	neg	neg	neg	neg	neg	pos	neg	neg	neg
ERR1659842	4238STDY6446083	EOD	2150767	n/a	2015	CSF	III	17	CC17	CC17-A1	neg	neg	neg	neg	neg	neg	neg	pos	neg	neg	neg	neg	neg	neg	neg	pos	neg	neg	neg
ERR1659843	4238STDY6446084	EOD	2150790	n/a	2015	blood	III	106	CC19	CC19-A	neg	pos	neg	neg	neg	neg	neg	neg	neg	neg	neg	neg	neg	neg	neg	neg	pos	neg	neg
ERR1659844	4238STDY6446085	EOD	2150791	n/a	2015	blood	Ia	23	CC23	CC23-A	neg	neg	neg	neg	neg	neg	neg	neg	neg	neg	neg	neg	pos	pos	neg	pos	neg	neg	neg
ERR1659845	4238STDY6446086	LOD	2150839	n/a	2015	CSF	III	17	CC17	CC17-A1	neg	pos	neg	neg	neg	neg	neg	neg	neg	neg	neg	neg	neg	neg	neg	pos	neg	neg	neg
ERR1659846	4238STDY6446087	LOD	2150843	n/a	2015	CSF	III	17	CC17	CC17-A2	pos	pos	neg	pos	pos	pos	neg	pos	neg	neg	neg	neg	pos	pos	neg	neg	pos	neg	neg
ERR1659847	4238STDY6446088	EOD	2150883	n/a	2015	blood	Ia	103	singleton	NA	neg	neg	neg	neg	neg	neg	neg	neg	neg	neg	neg	neg	neg	neg	neg	neg	pos	neg	neg
ERR1659848	4238STDY6446089	LOD	2150914	n/a	2015	CSF	III	17	CC17	CC17-A1	neg	neg	neg	neg	neg	neg	neg	neg	neg	neg	neg	neg	neg	neg	neg	pos	neg	neg	neg
ERR1659849	4238STDY6446090	EOD	2150928	n/a	2015	blood	III	17	CC17	CC17-A1	neg	pos	neg	neg	neg	neg	neg	neg	neg	neg	neg	neg	neg	neg	neg	pos	neg	neg	neg
ERR1659850	4238STDY6446091	EOD	2150965	n/a	2015	blood	Ia	23	CC23	CC23-A	neg	neg	neg	neg	neg	neg	neg	neg	neg	neg	neg	neg	neg	neg	neg	pos	neg	neg	neg
ERR1659851	4238STDY6446092	EOD	2151003	n/a	2015	blood	Ia	24	CC24	NA	neg	neg	neg	neg	neg	neg	neg	neg	neg	neg	neg	neg	neg	neg	neg	pos	neg	neg	neg
ERR1659854	4238STDY6446095	EOD	2151068	n/a	2015	blood	III	17	CC17	CC17-B	neg	neg	neg	neg	neg	neg	neg	neg	neg	neg	neg	neg	neg	neg	neg	pos	neg	neg	neg
ERR1659856	4238STDY6446097	EOD	2151104	n/a	2015	blood	Ia	23	CC23	CC23-A	neg	neg	neg	neg	neg	neg	neg	neg	neg	neg	neg	neg	neg	neg	neg	pos	neg	neg	neg
ERR1659857	4238STDY6446098	EOD	2151118	n/a	2015	blood	Ia	23	CC23	CC23-A	neg	pos	neg	neg	neg	neg	neg	neg	neg	neg	neg	neg	neg	neg	neg	neg	neg	neg	neg
ERR1659858	4238STDY6446099	EOD	2151157	n/a	2015	blood	Ib	255	CC255	NA	neg	neg	neg	neg	neg	neg	neg	neg	neg	neg	pos	neg	neg	neg	neg	pos	neg	neg	neg
ERR1659859	4238STDY6446100	EOD	2151173	n/a	2015	blood	III	17	CC17	CC17-B	neg	neg	neg	neg	neg	neg	neg	neg	neg	neg	neg	neg	neg	neg	neg	pos	neg	neg	neg
ERR1659860	4238STDY6446101	EOD	2151197	n/a	2015	CSF	III	17	CC17	CC17-A0	neg	neg	neg	neg	neg	neg	neg	neg	neg	neg	neg	neg	pos	pos	neg	pos	neg	neg	neg
ERR1659861	4238STDY6446102	LOD	2151201	n/a	2015	CSF	III	17	CC17	CC17-A0	neg	neg	neg	neg	neg	neg	neg	neg	neg	neg	neg	neg	neg	neg	neg	pos	neg	neg	neg
ERR1659862	4238STDY6446103	EOD	2151227	n/a	2015	blood	II	28	CC19	CC19-D	neg	neg	neg	neg	neg	neg	neg	neg	neg	neg	neg	neg	neg	neg	neg	pos	neg	neg	neg
ERR1659863	4238STDY6446104	LOD	2151579	n/a	2015	CSF	III	19	CC19	CC19-B	neg	neg	neg	neg	neg	neg	neg	pos	neg	neg	neg	neg	pos	pos	neg	pos	neg	neg	neg
ERR1659864	4238STDY6446105	EOD	2151609	n/a	2015	blood	III	19	CC19	CC19-A	neg	neg	neg	neg	neg	neg	neg	neg	neg	neg	neg	neg	neg	neg	neg	neg	neg	neg	neg
ERR1659865	4238STDY6446106	LOD	2160025	n/a	2015	CSF	III	17	CC17	CC17-A1	neg	pos	neg	neg	neg	neg	neg	neg	neg	neg	neg	neg	neg	neg	neg	pos	neg	neg	neg
ERR1659866	4238STDY6446107	LOD	2160110	n/a	2016	blood	III	17	CC17	CC17-A1	neg	neg	neg	neg	neg	neg	neg	neg	neg	neg	neg	neg	neg	neg	neg	pos	neg	neg	neg
ERR1659867	4238STDY6446108	LOD	2160158	n/a	2016	blood	III	17	CC17	CC17-A2	neg	neg	neg	neg	neg	neg	neg	neg	neg	neg	neg	neg	neg	neg	pos	pos	neg	neg	neg
ERR1672446	4238STDY6445418	LOD	2060073	n/a	2006	blood	IX	130	CC130	NA	neg	neg	neg	neg	neg	neg	neg	neg	neg	neg	neg	neg	neg	neg	neg	neg	neg	neg	neg
ERR1672447	4238STDY6445419	EOD	2060147	n/a	2006	blood	Ia	24	CC24	NA	neg	neg	neg	neg	neg	neg	neg	neg	neg	neg	neg	neg	neg	neg	neg	pos	neg	neg	neg
ERR1672448	4238STDY6445420	EOD	2060177	n/a	2006	blood	III	17	CC17	CC17-B	neg	neg	neg	neg	neg	neg	neg	neg	neg	neg	neg	neg	neg	neg	neg	pos	neg	neg	neg
ERR1672449	4238STDY6445421	LOD	2060215	n/a	2006	CSF	III	17	CC17	CC17-B	neg	neg	neg	neg	neg	neg	neg	neg	neg	neg	neg	neg	neg	neg	neg	pos	neg	neg	neg
ERR1672450	4238STDY6445422	EOD	2060261	n/a	2006	CSF	Ia	23	CC23	CC23-A	neg	pos	neg	neg	neg	neg	neg	neg	neg	neg	neg	neg	neg	neg	neg	pos	neg	neg	neg
ERR1672451	4238STDY6445423	EOD	2060333	n/a	2006	CSF	III	19	CC19	CC19-B	neg	neg	neg	neg	neg	neg	neg	neg	neg	neg	neg	neg	neg	neg	neg	pos	neg	neg	neg
ERR1672452	4238STDY6445424	LOD	2060414	n/a	2006	CSF	III	1498	CC17	CC17-A1	neg	pos	neg	neg	neg	neg	neg	neg	neg	neg	neg	neg	neg	neg	neg	pos	neg	neg	neg
ERR1672453	4238STDY6445425	EOD	2060420	n/a	2006	blood	III	17	CC17	CC17-A1	neg	pos	neg	neg	neg	neg	neg	neg	neg	neg	neg	neg	neg	neg	neg	pos	neg	neg	neg
ERR1672454	4238STDY6445426	EOD	2060432	n/a	2006	CSF	III	27	CC19	CC19-A	neg	neg	neg	neg	neg	neg	neg	neg	neg	neg	neg	neg	neg	neg	neg	neg	pos	neg	neg
ERR1672455	4238STDY6445427	EOD	2060564	n/a	2006	blood	Ia	23	CC23	CC23-A	neg	neg	neg	neg	neg	neg	neg	neg	neg	neg	neg	neg	neg	neg	neg	pos	neg	neg	neg
ERR1672456	4238STDY6445428	EOD	2060566	n/a	2006	blood	Ia	24	CC24	NA	neg	neg	neg	neg	neg	neg	neg	neg	neg	neg	neg	neg	neg	neg	neg	pos	neg	neg	neg
ERR1672457	4238STDY6445429	LOD	2060610	n/a	2006	blood	II	12	CC8	CC8-B	neg	neg	neg	neg	neg	neg	neg	neg	neg	neg	neg	neg	neg	neg	neg	pos	neg	neg	neg
ERR1672458	4238STDY6445430	EOD	2060665	n/a	2006	blood	III	17	CC17	CC17-A2	neg	neg	neg	neg	neg	neg	neg	neg	neg	neg	neg	neg	neg	neg	pos	pos	neg	neg	neg
ERR1672459	4238STDY6445431	LOD	2060805	n/a	2006	CSF	Ia	1546	CC23	CC23-A	neg	neg	neg	neg	neg	neg	neg	neg	neg	neg	neg	neg	neg	neg	neg	pos	neg	neg	neg
ERR1672465	4238STDY6445441	LOD	2060843	n/a	2006	CSF	V	19	CC19	CC19-B	neg	neg	neg	neg	neg	neg	neg	neg	neg	neg	neg	neg	neg	neg	neg	pos	neg	neg	neg
ERR1672466	4238STDY6445442	LOD	2060891	n/a	2006	CSF	III	17	CC17	CC17-A0	neg	pos	neg	neg	neg	neg	neg	neg	neg	neg	neg	neg	neg	neg	neg	pos	neg	neg	neg
ERR1672467	4238STDY6445443	EOD	2060918	n/a	2006	blood	Ib	12	CC8	CC8-A	neg	neg	neg	neg	neg	neg	neg	neg	neg	neg	neg	neg	neg	neg	neg	neg	pos	neg	neg
ERR1672468	4238STDY6445444	EOD	2060965	n/a	2006	blood	III	17	CC17	CC17-B	neg	neg	neg	neg	neg	neg	neg	neg	neg	neg	neg	neg	neg	neg	neg	pos	neg	neg	neg
ERR1672469	4238STDY6445445	LOD	2060975	n/a	2006	blood	III	17	CC17	CC17-A0	neg	neg	neg	neg	neg	neg	neg	neg	neg	neg	neg	neg	neg	neg	neg	pos	neg	neg	neg
ERR1672470	4238STDY6445446	EOD	2060976	n/a	2006	CSF	III	1565	CC17	CC17-B	neg	neg	neg	neg	neg	neg	neg	neg	neg	neg	neg	neg	neg	neg	neg	pos	neg	neg	neg
ERR1672471	4238STDY6445447	LOD	2061044	n/a	2006	CSF	III	19	CC19	CC19-A	neg	neg	neg	neg	neg	neg	neg	neg	neg	neg	neg	neg	neg	neg	neg	pos	neg	neg	neg
ERR1672472	4238STDY6445448	LOD	2061063	n/a	2006	CSF	III	17	CC17	CC17-A1	neg	pos	neg	neg	neg	neg	neg	neg	neg	neg	neg	neg	neg	neg	neg	pos	neg	neg	neg
ERR1672473	4238STDY6445449	LOD	2061083	n/a	2006	blood	III	17	CC17	CC17-A0	neg	neg	neg	neg	neg	neg	neg	neg	neg	neg	neg	neg	neg	neg	neg	pos	neg	neg	neg
ERR1672474	4238STDY6445450	EOD	2061104	n/a	2006	blood	Ib	12	CC8	CC8-B	neg	neg	neg	neg	neg	neg	neg	neg	neg	neg	neg	neg	neg	neg	neg	neg	neg	neg	neg
ERR1672475	4238STDY6445451	EOD	2061122	n/a	2006	blood	V	1	CC1	CC1-A	neg	neg	neg	neg	neg	neg	neg	pos	neg	neg	neg	neg	neg	neg	neg	pos	neg	neg	neg
ERR1672477	4238STDY6445453	EOD	2061144	n/a	2006	blood	III	19	CC19	CC19-C	neg	neg	neg	neg	neg	neg	neg	neg	neg	neg	neg	neg	neg	neg	neg	pos	neg	neg	neg
ERR1672478	4238STDY6445454	LOD	2061156	n/a	2006	CSF	III	17	CC17	CC17-B	neg	pos	neg	neg	neg	neg	neg	neg	neg	neg	neg	neg	neg	neg	neg	pos	neg	neg	neg
ERR1672479	4238STDY6445455	EOD	2061213	n/a	2006	blood	III	17	CC17	CC17-A1	neg	pos	neg	neg	neg	neg	neg	neg	neg	neg	neg	neg	neg	neg	neg	pos	neg	neg	neg
ERR1672480	4238STDY6445456	LOD	2061214	n/a	2006	blood	IV	2	CC1	CC1-B	neg	neg	neg	neg	neg	neg	neg	neg	neg	neg	neg	neg	pos	pos	neg	pos	neg	neg	neg
ERR1672481	4238STDY6445457	EOD	2061224	n/a	2006	blood	IV	2	CC1	CC1-A	neg	neg	neg	neg	neg	neg	neg	neg	neg	neg	neg	neg	neg	neg	neg	pos	neg	neg	neg
ERR1672482	4238STDY6445458	EOD	2061271	n/a	2006	blood	Ib	8	CC8	CC8-C	neg	neg	neg	neg	neg	neg	neg	neg	neg	neg	neg	neg	neg	neg	neg	pos	neg	neg	neg
ERR1672483	4238STDY6445459	EOD	2061373	n/a	2006	blood	II	2	CC1	CC1-C	neg	neg	neg	neg	neg	neg	neg	neg	neg	neg	neg	neg	neg	neg	neg	pos	neg	neg	neg
ERR1672484	4238STDY6445460	EOD	2061382	n/a	2006	blood	Ia	23	CC23	CC23-A	neg	neg	neg	neg	neg	neg	neg	neg	neg	neg	neg	neg	neg	neg	neg	pos	neg	neg	neg
ERR1672485	4238STDY6445461	LOD	2061478	n/a	2006	CSF	III	1544	CC19	CC19-C	neg	neg	neg	neg	neg	neg	neg	neg	neg	neg	neg	neg	neg	neg	neg	pos	neg	neg	neg
ERR1672486	4238STDY6445462	EOD	2061509	n/a	2006	blood	Ia	23	CC23	CC23-A	neg	neg	neg	neg	neg	neg	neg	neg	neg	neg	neg	neg	neg	neg	neg	pos	neg	neg	neg
ERR1672487	4238STDY6445463	LOD	2061510	n/a	2006	CSF	III	17	CC17	CC17-B	neg	neg	neg	neg	neg	neg	neg	neg	neg	neg	neg	neg	neg	neg	neg	pos	neg	neg	neg
ERR1672488	4238STDY6445464	EOD	2061511	n/a	2006	blood	V	1	CC1	CC1-A	neg	neg	neg	neg	neg	neg	neg	pos	neg	neg	neg	neg	neg	neg	neg	pos	neg	neg	neg
ERR1672489	4238STDY6445465	LOD	2061538	n/a	2006	blood	III	17	CC17	CC17-A1	neg	pos	neg	neg	neg	neg	neg	neg	neg	neg	neg	neg	neg	neg	neg	pos	neg	neg	neg
ERR1672490	4238STDY6445466	EOD	2061578	n/a	2006	blood	Ia	23	CC23	CC23-A	neg	neg	neg	neg	neg	neg	neg	neg	neg	neg	neg	neg	neg	neg	neg	pos	neg	neg	neg
ERR1672491	4238STDY6445467	EOD	2061594	n/a	2006	blood	III	17	CC17	CC17-A1	neg	neg	neg	neg	neg	neg	neg	neg	neg	neg	neg	neg	neg	neg	neg	pos	neg	neg	neg
ERR1672492	4238STDY6445468	EOD	2061618	n/a	2006	blood	III	17	CC17	CC17-A0	neg	neg	neg	neg	neg	neg	neg	neg	neg	neg	neg	neg	neg	neg	neg	pos	neg	neg	neg
ERR1672493	4238STDY6445469	EOD	2061674	n/a	2006	blood	III	17	CC17	CC17-A0	neg	neg	neg	neg	neg	neg	neg	neg	neg	neg	neg	neg	neg	neg	neg	pos	neg	neg	neg
ERR1672494	4238STDY6445470	EOD	2070024	n/a	2006	CSF	III	106	CC19	CC19-A	neg	neg	neg	neg	neg	neg	neg	neg	neg	neg	neg	neg	neg	neg	neg	neg	pos	neg	neg
ERR1672495	4238STDY6445471	EOD	2070048	n/a	2006	blood	Ia	144	CC23	CC23-A	neg	pos	neg	neg	neg	neg	neg	neg	neg	neg	neg	neg	neg	neg	neg	pos	neg	neg	neg
ERR1672496	4238STDY6445472	LOD	2070065	n/a	2007	CSF	III	1592	CC17	CC17-A0	neg	neg	neg	neg	neg	neg	neg	neg	neg	neg	neg	neg	neg	neg	neg	pos	neg	neg	neg
ERR1672498	4238STDY6445474	LOD	2070147	n/a	2007	blood	Ia	23	CC23	CC23-A	neg	neg	neg	neg	neg	neg	neg	neg	neg	neg	neg	neg	neg	neg	neg	pos	neg	neg	neg
ERR1672499	4238STDY6445475	LOD	2070196	n/a	2007	blood	III	17	CC17	CC17-A1	neg	pos	neg	neg	neg	neg	neg	neg	neg	neg	neg	neg	neg	neg	neg	pos	neg	neg	neg
ERR1672501	4238STDY6445477	EOD	2070351	n/a	2007	blood	Ia	23	CC23	CC23-A	neg	neg	neg	neg	neg	neg	neg	neg	neg	neg	neg	neg	neg	neg	neg	pos	neg	neg	neg
ERR1672502	4238STDY6445478	EOD	2070367	n/a	2007	blood	Ia	24	CC24	NA	neg	neg	neg	neg	neg	neg	neg	neg	neg	neg	neg	neg	neg	neg	neg	pos	neg	neg	neg
ERR1672503	4238STDY6445479	LOD	2070394	n/a	2007	CSF	III	19	CC19	CC19-A	neg	neg	neg	neg	neg	neg	neg	neg	neg	neg	neg	neg	neg	neg	neg	pos	neg	neg	neg
ERR1672505	4238STDY6445481	LOD	2070466	n/a	2007	blood	Ia	23	CC23	CC23-A	neg	neg	neg	neg	neg	neg	neg	neg	neg	neg	neg	neg	neg	neg	neg	pos	neg	neg	neg
ERR1672506	4238STDY6445482	LOD	2070546	n/a	2007	CSF	III	17	CC17	CC17-B	neg	pos	neg	neg	neg	neg	neg	neg	neg	neg	neg	neg	neg	neg	neg	pos	neg	neg	neg
ERR1672507	4238STDY6445483	EOD	2070552	n/a	2007	blood	III	17	CC17	CC17-A1	neg	neg	neg	neg	neg	neg	neg	neg	neg	neg	neg	neg	neg	neg	neg	pos	neg	neg	neg
ERR1672508	4238STDY6445484	EOD	2070580	n/a	2007	blood	III	19	CC19	CC19-B	neg	neg	neg	neg	neg	neg	neg	neg	neg	neg	neg	neg	neg	neg	neg	pos	neg	neg	neg
ERR1672509	4238STDY6445485	LOD	2070595	n/a	2007	CSF	III	17	CC17	CC17-A1	neg	pos	neg	neg	neg	neg	neg	neg	neg	neg	neg	neg	neg	neg	neg	pos	neg	neg	neg
ERR1672510	4238STDY6445486	LOD	2070633	n/a	2007	blood	III	17	CC17	CC17-A1	neg	pos	neg	neg	neg	neg	neg	neg	neg	neg	neg	neg	neg	neg	neg	pos	neg	neg	neg
ERR1672511	4238STDY6445487	EOD	2070634	n/a	2007	blood	III	19	CC19	CC19-B	neg	neg	neg	neg	neg	neg	neg	neg	neg	neg	neg	neg	neg	neg	neg	pos	neg	neg	neg
ERR1672512	4238STDY6445488	EOD	2070644	n/a	2007	blood	II	19	CC19	CC19-C	neg	neg	neg	neg	neg	neg	neg	neg	neg	neg	neg	neg	neg	neg	neg	pos	neg	neg	neg
ERR1672513	4238STDY6445489	LOD	2070681	n/a	2007	CSF	Ia	23	CC23	CC23-A	neg	neg	neg	neg	neg	neg	neg	neg	neg	neg	neg	neg	neg	neg	neg	pos	neg	neg	neg
ERR1672514	4238STDY6445490	EOD	2070692	n/a	2007	blood	VI	1	CC1	CC1-F	neg	neg	neg	neg	neg	neg	neg	neg	neg	neg	neg	neg	neg	neg	neg	neg	neg	neg	neg
ERR1672515	4238STDY6445491	EOD	2070751	n/a	2007	CSF	III	17	CC17	CC17-A0	neg	neg	neg	neg	neg	neg	neg	neg	neg	neg	neg	neg	neg	neg	neg	pos	neg	neg	neg
ERR1672516	4238STDY6445492	LOD	2070778	n/a	2007	CSF	Ia	24	CC24	NA	neg	pos	neg	neg	neg	neg	neg	neg	neg	neg	neg	neg	neg	neg	neg	pos	neg	neg	neg
ERR1672517	4238STDY6445493	EOD	2070810	n/a	2007	blood	III	17	CC17	CC17-A1	neg	pos	neg	neg	neg	neg	neg	neg	neg	neg	neg	neg	neg	neg	neg	pos	neg	neg	neg
ERR1672518	4238STDY6445494	EOD	2070844	n/a	2007	blood	III	17	CC17	CC17-A0	neg	neg	neg	neg	neg	neg	neg	neg	neg	neg	neg	neg	neg	neg	neg	pos	neg	neg	neg
ERR1672519	4238STDY6445495	EOD	2070859	n/a	2007	blood	III	19	CC19	CC19-A	neg	neg	neg	neg	neg	neg	neg	neg	neg	neg	neg	neg	neg	neg	neg	pos	neg	neg	neg
ERR1672520	4238STDY6445496	EOD	2070860	n/a	2007	blood	Ia	144	CC23	CC23-A	neg	pos	neg	neg	neg	neg	neg	neg	neg	neg	neg	neg	neg	neg	neg	pos	neg	neg	neg
ERR1672521	4238STDY6445497	LOD	2070925	n/a	2007	blood	Ia	24	CC24	NA	neg	neg	neg	neg	neg	neg	neg	neg	neg	neg	neg	neg	neg	neg	neg	pos	neg	neg	neg
ERR1672522	4238STDY6445498	LOD	2070926	n/a	2007	CSF	III	17	CC17	CC17-A1	neg	neg	neg	neg	neg	neg	neg	neg	neg	neg	neg	neg	neg	neg	neg	pos	neg	neg	neg
ERR1672523	4238STDY6445499	EOD	2071010	n/a	2007	CSF	III	17	CC17	CC17-A1	neg	pos	neg	neg	neg	neg	neg	neg	neg	neg	neg	neg	neg	neg	neg	pos	neg	neg	neg
ERR1672524	4238STDY6445500	EOD	2071032	n/a	2007	blood	III	515	CC17	CC17-A1	neg	pos	neg	neg	neg	neg	neg	neg	neg	neg	neg	neg	neg	neg	neg	pos	neg	neg	neg
ERR1672525	4238STDY6445501	EOD	2071048	n/a	2007	blood	III	17	CC17	CC17-A0	neg	neg	neg	neg	neg	neg	neg	neg	neg	neg	neg	neg	neg	neg	neg	pos	neg	neg	neg
ERR1672526	4238STDY6445502	EOD	2071057	n/a	2007	blood	III	17	CC17	CC17-A1	neg	neg	neg	neg	neg	neg	neg	neg	neg	neg	neg	neg	neg	neg	neg	pos	neg	neg	neg
ERR1672527	4238STDY6445503	LOD	2071093	n/a	2007	CSF	III	17	CC17	CC17-A1	neg	pos	neg	neg	neg	neg	neg	neg	neg	neg	neg	neg	neg	neg	neg	pos	neg	neg	neg
ERR1672528	4238STDY6445504	EOD	2071126	n/a	2007	CSF	III	17	CC17	CC17-A1	neg	neg	neg	neg	neg	neg	neg	neg	neg	neg	neg	neg	neg	neg	neg	pos	neg	neg	neg
ERR1672529	4238STDY6445505	EOD	2071144	n/a	2007	blood	III	19	CC19	CC19-C	neg	neg	neg	neg	neg	neg	neg	neg	neg	neg	neg	neg	neg	neg	neg	neg	neg	neg	neg
ERR1672531	4238STDY6445507	LOD	2071221	n/a	2007	blood	III	19	CC19	CC19-A	neg	neg	neg	neg	neg	neg	neg	neg	neg	neg	neg	neg	neg	neg	neg	neg	neg	neg	neg
ERR1672532	4238STDY6445508	EOD	2071226	n/a	2007	blood	III	17	CC17	CC17-A1	neg	neg	neg	neg	neg	neg	neg	neg	neg	neg	neg	neg	neg	neg	neg	pos	neg	neg	neg
ERR1672533	4238STDY6445509	EOD	2071251	n/a	2007	CSF	III	17	CC17	CC17-B	neg	pos	neg	neg	neg	neg	neg	neg	neg	neg	neg	neg	neg	neg	neg	pos	neg	neg	neg
ERR1672535	4238STDY6445511	EOD	2071324	n/a	2007	blood	III	19	CC19	CC19-A	neg	pos	neg	neg	neg	neg	neg	neg	neg	neg	neg	neg	neg	neg	neg	pos	neg	neg	neg
ERR1672536	4238STDY6445512	EOD	2071348	n/a	2007	blood	IV	645	CC1	CC1-A	neg	neg	neg	neg	neg	neg	neg	neg	neg	neg	neg	neg	neg	neg	neg	neg	neg	neg	neg
ERR1672537	4238STDY6445513	EOD	2071352	n/a	2007	blood	Ia	23	CC23	CC23-A	neg	neg	neg	neg	neg	neg	neg	neg	neg	neg	neg	neg	neg	neg	neg	pos	neg	neg	neg
ERR1672538	4238STDY6445514	LOD	2071375	n/a	2007	blood	III	19	CC19	CC19-B	neg	neg	neg	pos	pos	neg	neg	pos	neg	neg	neg	neg	neg	neg	neg	pos	neg	neg	neg
ERR1672539	4238STDY6445515	LOD	2071432	n/a	2007	blood	Ia	4	CC4	NA	neg	neg	neg	neg	neg	neg	neg	neg	neg	neg	neg	neg	neg	neg	neg	neg	neg	neg	neg
ERR1672540	4238STDY6445516	EOD	2071448	n/a	2007	blood	III	17	CC17	CC17-A1	neg	neg	neg	neg	neg	neg	neg	neg	neg	neg	neg	neg	neg	neg	neg	pos	neg	neg	neg
ERR1672541	4238STDY6445517	EOD	2071532	n/a	2007	CSF	III	23	CC23	CC23-B	neg	neg	neg	neg	neg	neg	neg	neg	neg	neg	neg	neg	neg	neg	neg	neg	neg	neg	neg
ERR1672543	4238STDY6445519	LOD	2071728	n/a	2007	blood	III	1608	CC19	CC19-A	neg	neg	neg	neg	neg	neg	neg	neg	neg	neg	neg	neg	neg	neg	neg	neg	neg	neg	neg
ERR1672544	4238STDY6445520	LOD	2071729	n/a	2007	CSF	III	17	CC17	CC17-A1	neg	neg	neg	neg	neg	neg	neg	neg	neg	neg	neg	neg	neg	neg	neg	pos	neg	neg	neg
ERR1672545	4238STDY6445521	LOD	2071745	n/a	2007	blood	III	17	CC17	CC17-A1	neg	pos	neg	neg	neg	neg	neg	neg	neg	neg	neg	neg	neg	neg	neg	pos	neg	neg	neg
ERR1672546	4238STDY6445522	EOD	2071779	n/a	2007	blood	III	19	CC19	CC19-A	neg	neg	neg	neg	neg	neg	neg	neg	neg	neg	neg	neg	neg	neg	neg	neg	neg	neg	neg
ERR1672547	4238STDY6445523	EOD	2071804	n/a	2007	CSF	III	17	CC17	CC17-A1	neg	pos	neg	neg	neg	neg	neg	neg	neg	neg	neg	neg	neg	neg	neg	pos	neg	neg	neg
ERR1672548	4238STDY6445524	EOD	2071872	n/a	2007	blood	III	17	CC17	CC17-A2	neg	neg	neg	neg	neg	neg	neg	neg	neg	neg	neg	neg	neg	neg	neg	neg	neg	neg	neg
ERR1672549	4238STDY6445525	EOD	2071938	n/a	2007	CSF	III	17	CC17	CC17-A1	neg	neg	neg	neg	neg	neg	neg	neg	neg	neg	neg	neg	neg	neg	neg	pos	neg	neg	neg
ERR1672550	4238STDY6445526	EOD	2071996	n/a	2007	blood	V	1575	CC19	CC19-B	neg	neg	neg	neg	neg	neg	neg	neg	neg	neg	neg	neg	neg	neg	neg	pos	neg	neg	neg
ERR1672551	4238STDY6445527	LOD	2072016	n/a	2007	CSF	III	17	CC17	CC17-A1	neg	pos	neg	neg	neg	neg	neg	neg	neg	neg	neg	neg	neg	neg	neg	pos	neg	neg	neg
ERR1672553	4238STDY6445529	LOD	2120650	n/a	2012	blood	Ia	23	CC23	CC23-A	neg	pos	neg	neg	neg	neg	neg	neg	neg	neg	neg	neg	pos	pos	neg	pos	neg	neg	neg
ERR1672554	4238STDY6445530	LOD	2131696	n/a	2013	blood	III	17	CC17	CC17-A2	pos	pos	neg	pos	pos	pos	neg	pos	neg	neg	neg	neg	neg	neg	neg	neg	pos	neg	neg
ERR1672555	4238STDY6445531	EOD	2160192	n/a	2016	blood	III	1564	singleton	NA	neg	pos	neg	neg	neg	neg	neg	neg	neg	neg	neg	neg	neg	neg	neg	pos	neg	neg	neg
ERR1672556	4238STDY6445532	LOD	2160193	n/a	2016	blood	Ia	23	CC23	CC23-A	neg	neg	neg	neg	neg	neg	neg	neg	neg	neg	neg	neg	neg	neg	neg	pos	neg	neg	neg
ERR1672557	4238STDY6445533	EOD	2160248	n/a	2016	blood	III	17	CC17	CC17-A2	pos	pos	neg	pos	pos	pos	neg	pos	neg	neg	neg	neg	neg	neg	neg	neg	pos	neg	neg
ERR1672558	4238STDY6445534	EOD	2160279	n/a	2016	blood	IV	196	CC1	CC1-B	neg	neg	neg	neg	neg	neg	neg	neg	neg	neg	neg	neg	neg	neg	neg	pos	neg	neg	neg
ERR1672559	4238STDY6445536	EOD	2072022	n/a	2007	CSF	Ia	24	CC24	NA	neg	neg	neg	neg	neg	neg	neg	neg	neg	neg	neg	neg	neg	neg	neg	pos	neg	neg	neg
ERR1672560	4238STDY6445537	EOD	2080042	n/a	2007	blood	Ia	23	CC23	CC23-A	neg	pos	neg	neg	neg	neg	neg	neg	neg	neg	neg	neg	neg	neg	neg	pos	neg	neg	neg
ERR1672561	4238STDY6445538	EOD	2080094	n/a	2007	blood	III	19	CC19	CC19-B	neg	neg	neg	neg	neg	neg	neg	neg	neg	neg	neg	neg	neg	neg	neg	pos	neg	neg	neg
ERR1672562	4238STDY6445539	LOD	2080193	n/a	2008	blood	III	17	CC17	CC17-A1	neg	neg	neg	neg	neg	neg	neg	neg	neg	neg	neg	neg	neg	neg	neg	pos	neg	neg	neg
ERR1672563	4238STDY6445540	EOD	2080307	n/a	2008	blood	III	17	CC17	CC17-A1	neg	pos	neg	neg	neg	neg	neg	neg	neg	neg	neg	neg	pos	pos	neg	pos	neg	neg	neg
ERR1672564	4238STDY6445541	EOD	2080327	n/a	2008	CSF	III	17	CC17	CC17-A0	neg	neg	neg	neg	neg	neg	neg	neg	neg	neg	neg	neg	neg	neg	neg	pos	neg	neg	neg
ERR1672565	4238STDY6445542	LOD	2080430	n/a	2008	CSF	III	17	CC17	CC17-A1	neg	pos	neg	neg	neg	neg	neg	neg	neg	neg	neg	neg	neg	neg	neg	pos	neg	neg	neg
ERR1672566	4238STDY6445543	LOD	2080517	n/a	2008	blood	IV	196	CC1	CC1-B	neg	neg	neg	neg	neg	neg	neg	neg	neg	neg	neg	neg	neg	neg	neg	neg	neg	neg	neg
ERR1672567	4238STDY6445544	EOD	2080533	n/a	2008	blood	III	19	CC19	CC19-A	neg	neg	neg	neg	neg	neg	neg	neg	neg	neg	neg	neg	neg	neg	neg	pos	neg	neg	neg
ERR1672568	4238STDY6445545	EOD	2080552	n/a	2008	blood	V	110	CC19	CC19-B	neg	neg	neg	neg	neg	neg	neg	neg	neg	neg	neg	neg	neg	neg	neg	pos	neg	neg	neg
ERR1672569	4238STDY6445546	EOD	2080563	n/a	2008	blood	III	17	CC17	CC17-A0	neg	neg	neg	neg	neg	neg	neg	neg	neg	neg	neg	neg	neg	neg	neg	pos	neg	neg	neg
ERR1672570	4238STDY6445547	LOD	2080576	n/a	2008	CSF	III	17	CC17	CC17-A1	neg	neg	neg	neg	neg	neg	neg	neg	neg	neg	neg	neg	neg	neg	neg	pos	neg	neg	neg
ERR1672571	4238STDY6445548	EOD	2080582	n/a	2008	CSF	III	17	CC17	CC17-B	neg	neg	neg	neg	neg	neg	neg	neg	neg	neg	neg	neg	neg	neg	neg	pos	neg	neg	neg
ERR1672572	4238STDY6445549	LOD	2080721	n/a	2008	CSF	III	17	CC17	CC17-A1	neg	neg	neg	neg	neg	neg	neg	neg	neg	neg	neg	neg	neg	neg	neg	pos	neg	neg	neg
ERR1672573	4238STDY6445550	LOD	2080735	n/a	2008	blood	III	17	CC17	CC17-A1	neg	pos	neg	neg	neg	neg	neg	neg	neg	neg	neg	neg	neg	neg	neg	pos	neg	neg	neg
ERR1672574	4238STDY6445551	LOD	2080759	n/a	2008	blood	III	17	CC17	CC17-A1	neg	neg	neg	neg	neg	neg	neg	neg	neg	neg	neg	neg	neg	neg	neg	pos	neg	neg	neg
ERR1672575	4238STDY6445552	LOD	2080815	n/a	2008	CSF	III	1544	CC19	CC19-C	neg	pos	neg	neg	neg	neg	neg	neg	neg	neg	neg	neg	neg	neg	neg	neg	neg	neg	neg
ERR1672577	4238STDY6445554	LOD	2080892	n/a	2008	blood	III	17	CC17	CC17-B	neg	neg	neg	neg	neg	neg	neg	neg	neg	neg	neg	neg	neg	neg	neg	pos	neg	neg	neg
ERR1672578	4238STDY6445555	LOD	2080907	n/a	2008	blood	III	17	CC17	CC17-A1	neg	pos	neg	neg	neg	neg	neg	neg	neg	neg	neg	neg	neg	neg	neg	pos	neg	neg	neg
ERR1672579	4238STDY6445556	EOD	2080964	n/a	2008	blood	III	17	CC17	CC17-A1	neg	neg	neg	neg	neg	neg	neg	neg	neg	neg	neg	neg	neg	neg	neg	pos	neg	neg	neg
ERR1672580	4238STDY6445557	LOD	2080965	n/a	2008	blood	Ia	24	CC24	NA	neg	neg	neg	neg	neg	neg	neg	neg	neg	neg	neg	neg	neg	neg	neg	pos	neg	neg	neg
ERR1672581	4238STDY6445558	LOD	2080978	n/a	2008	blood	VII	1	CC1	CC1-E	neg	neg	neg	neg	neg	neg	neg	neg	neg	neg	neg	neg	neg	neg	neg	pos	neg	neg	neg
ERR1672582	4238STDY6445559	EOD	2081027	n/a	2008	blood	Ia	23	CC23	CC23-A	neg	neg	neg	neg	neg	neg	neg	neg	neg	neg	neg	neg	neg	neg	neg	neg	neg	neg	neg
ERR1672583	4238STDY6445560	EOD	2081040	n/a	2008	blood	Ib	8	CC8	CC8-C	neg	neg	neg	neg	neg	neg	neg	neg	neg	neg	neg	neg	neg	neg	neg	pos	neg	neg	neg
ERR1672584	4238STDY6445561	EOD	2081052	n/a	2008	blood	III	17	CC17	CC17-A1	neg	pos	neg	neg	neg	neg	neg	neg	neg	neg	neg	neg	neg	neg	neg	pos	neg	neg	neg
ERR1672585	4238STDY6445562	EOD	2081053	n/a	2008	blood	III	17	CC17	CC17-A1	neg	pos	neg	neg	neg	neg	neg	neg	neg	neg	neg	neg	neg	neg	neg	pos	neg	neg	neg
ERR1672586	4238STDY6445563	EOD	2081069	n/a	2008	blood	III	1544	CC19	CC19-C	neg	pos	neg	neg	neg	neg	neg	neg	neg	neg	neg	neg	neg	neg	neg	pos	neg	neg	neg
ERR1672587	4238STDY6445564	EOD	2081121	n/a	2008	blood	Ia	23	CC23	CC23-A	neg	neg	neg	neg	neg	neg	neg	neg	neg	neg	neg	neg	neg	neg	neg	pos	neg	neg	neg
ERR1672588	4238STDY6445565	EOD	2081171	n/a	2008	blood	Ia	23	CC23	CC23-A	neg	neg	neg	neg	neg	neg	neg	neg	neg	neg	neg	neg	neg	neg	neg	pos	neg	neg	neg
ERR1672591	4238STDY6445568	LOD	2081243	n/a	2008	CSF	III	17	CC17	CC17-A2	neg	pos	neg	neg	neg	neg	neg	neg	neg	neg	neg	neg	neg	neg	pos	pos	neg	neg	neg
ERR1672592	4238STDY6445569	EOD	2081260	n/a	2008	blood	III	19	CC19	CC19-A	neg	pos	neg	neg	neg	neg	neg	neg	neg	neg	neg	neg	neg	neg	neg	pos	neg	neg	neg
ERR1672593	4238STDY6445570	LOD	2081268	n/a	2008	CSF	III	1566	CC17	CC17-A1	neg	pos	neg	neg	neg	neg	neg	neg	neg	neg	neg	neg	neg	neg	neg	pos	neg	neg	neg
ERR1672594	4238STDY6445571	LOD	2081284	n/a	2008	blood	III	17	CC17	CC17-A0	neg	pos	neg	neg	neg	neg	neg	neg	neg	neg	neg	neg	neg	neg	neg	pos	neg	neg	neg
ERR1672595	4238STDY6445572	EOD	2081296	n/a	2008	blood	III	17	CC17	CC17-A1	neg	neg	neg	neg	neg	neg	neg	neg	neg	neg	neg	neg	neg	neg	neg	pos	neg	neg	neg
ERR1672596	4238STDY6445573	LOD	2081304	n/a	2008	blood	III	1498	CC17	CC17-A1	neg	pos	neg	neg	neg	neg	neg	neg	neg	neg	neg	neg	neg	neg	neg	pos	neg	neg	neg
ERR1672597	4238STDY6445574	EOD	2081384	n/a	2008	blood	II	19	CC19	CC19-C	neg	neg	neg	neg	neg	neg	neg	neg	neg	neg	neg	neg	neg	neg	neg	neg	neg	neg	neg
ERR1672598	4238STDY6445575	EOD	2081398	n/a	2008	blood	Ia	23	CC23	CC23-A	neg	neg	neg	neg	neg	neg	neg	neg	neg	neg	neg	neg	neg	neg	neg	pos	neg	neg	neg
ERR1672599	4238STDY6445576	LOD	2081419	n/a	2008	blood	III	17	CC17	CC17-A1	neg	neg	neg	neg	neg	neg	neg	neg	neg	neg	neg	neg	neg	neg	neg	pos	neg	neg	neg
ERR1672600	4238STDY6445577	LOD	2081424	n/a	2008	blood	III	17	CC17	CC17-A2	neg	pos	neg	neg	neg	neg	neg	neg	neg	neg	neg	neg	neg	neg	pos	pos	neg	neg	neg
ERR1672601	4238STDY6445578	EOD	2081603	n/a	2008	blood	III	19	CC19	CC19-A	neg	neg	neg	neg	neg	neg	neg	neg	neg	neg	neg	neg	neg	neg	neg	neg	neg	neg	neg
ERR1672602	4238STDY6445579	EOD	2081611	n/a	2008	blood	III	17	CC17	CC17-A1	neg	pos	neg	neg	neg	neg	neg	neg	neg	neg	neg	neg	neg	neg	neg	pos	neg	neg	neg
ERR1672604	4238STDY6445581	EOD	2081642	n/a	2008	blood	III	17	CC17	CC17-A1	neg	pos	neg	neg	neg	neg	neg	neg	neg	neg	neg	neg	neg	neg	neg	pos	neg	neg	neg
ERR1672605	4238STDY6445582	EOD	2081671	n/a	2008	blood	NT	19	CC19	CC19-C	neg	neg	neg	neg	neg	neg	neg	neg	neg	neg	neg	neg	neg	neg	neg	neg	neg	neg	neg
ERR1672606	4238STDY6445583	EOD	2081725	n/a	2008	blood	III	27	CC19	CC19-A	neg	neg	neg	neg	neg	neg	neg	neg	neg	neg	neg	neg	neg	neg	neg	neg	pos	neg	neg
ERR1672607	4238STDY6445584	LOD	2081726	n/a	2008	blood	III	19	CC19	CC19-A	neg	neg	neg	neg	neg	neg	neg	neg	neg	neg	neg	neg	neg	neg	neg	pos	neg	neg	neg
ERR1672608	4238STDY6445585	EOD	2081742	n/a	2008	CSF	III	27	CC19	CC19-A	neg	neg	neg	neg	neg	neg	neg	neg	neg	neg	neg	neg	neg	neg	neg	neg	pos	neg	neg
ERR1672609	4238STDY6445586	EOD	2081794	n/a	2008	CSF	Ia	23	CC23	CC23-A	neg	neg	neg	neg	neg	neg	neg	neg	neg	neg	neg	neg	neg	neg	neg	pos	neg	neg	neg
ERR1672610	4238STDY6445587	EOD	2081799	n/a	2008	blood	III	17	CC17	CC17-A2	neg	neg	neg	neg	neg	neg	neg	neg	neg	neg	neg	neg	neg	neg	pos	pos	neg	neg	neg
ERR1672611	4238STDY6445588	EOD	2081806	n/a	2008	blood	Ia	23	CC23	CC23-A	neg	neg	neg	neg	neg	neg	neg	neg	neg	neg	neg	neg	neg	neg	neg	pos	neg	neg	neg
ERR1672612	4238STDY6445589	EOD	2081974	n/a	2008	CSF	III	19	CC19	CC19-A	neg	neg	neg	neg	neg	neg	neg	neg	neg	neg	neg	neg	neg	neg	neg	pos	neg	neg	neg
ERR1672613	4238STDY6445590	LOD	2081998	n/a	2008	blood	Ib	12	CC8	CC8-B	neg	neg	neg	neg	neg	neg	neg	neg	neg	neg	neg	neg	neg	neg	neg	neg	neg	neg	neg
ERR1672614	4238STDY6445591	EOD	2082091	n/a	2008	blood	II	28	CC19	CC19-D	neg	neg	neg	neg	neg	neg	neg	neg	neg	neg	neg	neg	neg	neg	neg	neg	pos	neg	neg
ERR1672615	4238STDY6445592	EOD	2082181	n/a	2008	blood	Ia	24	CC24	NA	neg	neg	neg	neg	neg	neg	neg	neg	neg	neg	neg	neg	neg	neg	neg	pos	neg	neg	neg
ERR1672616	4238STDY6445593	EOD	2082300	n/a	2008	blood	II	19	CC19	CC19-C	neg	neg	neg	neg	neg	neg	neg	neg	neg	neg	neg	neg	neg	neg	neg	pos	neg	neg	neg
ERR1672617	4238STDY6445594	EOD	2082340	n/a	2008	blood	III	19	CC19	CC19-B	neg	neg	neg	neg	neg	neg	neg	neg	neg	neg	neg	neg	neg	neg	neg	pos	neg	neg	neg
ERR1672618	4238STDY6445595	EOD	2090006	n/a	2008	blood	III	19	CC19	CC19-A	neg	neg	neg	neg	neg	neg	neg	neg	neg	neg	neg	neg	neg	neg	neg	pos	neg	neg	neg
ERR1672619	4238STDY6445596	EOD	2090073	n/a	2008	blood	V	167	CC1	CC1-A	neg	neg	neg	neg	neg	neg	neg	neg	neg	neg	neg	neg	neg	neg	neg	neg	neg	neg	neg
ERR1672620	4238STDY6445597	EOD	2090246	n/a	2009	blood	Ia	23	CC23	CC23-A	neg	pos	neg	neg	neg	neg	neg	neg	neg	neg	neg	neg	neg	neg	neg	pos	neg	neg	neg
ERR1672621	4238STDY6445598	EOD	2090277	n/a	2009	blood	Ia	23	CC23	CC23-A	neg	pos	neg	neg	neg	neg	neg	neg	neg	neg	neg	neg	pos	pos	neg	pos	neg	neg	neg
ERR1672623	4238STDY6445600	EOD	2090500	n/a	2009	blood	III	233	CC19	CC19-A	neg	neg	neg	neg	neg	neg	neg	neg	neg	neg	neg	neg	neg	neg	neg	pos	neg	neg	neg
ERR1672625	4238STDY6445602	EOD	2090892	n/a	2009	blood	III	17	CC17	CC17-A1	neg	pos	neg	neg	neg	neg	neg	neg	neg	neg	neg	neg	neg	neg	neg	pos	neg	neg	neg
ERR1672626	4238STDY6445603	EOD	2091134	n/a	2009	CSF	Ia	23	CC23	CC23-A	neg	neg	neg	neg	neg	neg	neg	neg	neg	neg	neg	neg	neg	neg	neg	pos	neg	neg	neg
ERR1672627	4238STDY6445604	EOD	2091222	n/a	2009	blood	Ia	23	CC23	CC23-A	neg	neg	neg	neg	neg	neg	neg	neg	neg	neg	neg	neg	neg	neg	neg	pos	neg	neg	neg
ERR1672629	4238STDY6445606	EOD	2091627	n/a	2009	blood	III	17	CC17	CC17-A1	neg	neg	neg	neg	neg	neg	neg	neg	neg	neg	neg	neg	neg	neg	neg	pos	neg	neg	neg
ERR1672630	4238STDY6445607	EOD	2091633	n/a	2009	blood	Ia	23	CC23	CC23-A	neg	neg	neg	neg	neg	neg	neg	neg	neg	neg	neg	neg	neg	neg	neg	pos	neg	neg	neg
ERR1672632	4238STDY6445609	LOD	2091729	n/a	2009	CSF	III	148	CC17	CC17-A0	neg	neg	neg	neg	neg	neg	neg	neg	neg	neg	neg	neg	neg	neg	neg	pos	neg	neg	neg
ERR1672633	4238STDY6445610	EOD	2091756	n/a	2009	blood	III	17	CC17	CC17-A1	neg	pos	neg	neg	neg	neg	neg	neg	neg	neg	neg	neg	neg	neg	neg	pos	neg	neg	neg
ERR1672634	4238STDY6445611	LOD	2091792	n/a	2009	blood	III	17	CC17	CC17-A2	neg	pos	neg	neg	neg	neg	neg	neg	neg	neg	neg	neg	neg	neg	neg	neg	neg	neg	neg
ERR1672635	4238STDY6445612	EOD	2092037	n/a	2009	blood	Ia	23	CC23	CC23-A	neg	pos	neg	neg	neg	neg	neg	neg	neg	neg	neg	neg	neg	neg	neg	pos	neg	neg	neg
ERR1672636	4238STDY6445613	EOD	2092050	n/a	2009	blood	V	19	CC19	CC19-B	neg	neg	neg	neg	neg	neg	neg	neg	neg	neg	neg	neg	neg	neg	neg	pos	neg	neg	neg
ERR1672637	4238STDY6445614	EOD	2092081	n/a	2009	blood	III	17	CC17	CC17-A2	neg	neg	neg	neg	neg	neg	neg	neg	neg	neg	neg	neg	neg	neg	pos	pos	neg	neg	neg
ERR1672639	4238STDY6445616	EOD	2092088	n/a	2009	blood	III	19	CC19	CC19-A	neg	neg	neg	neg	neg	neg	neg	neg	neg	neg	neg	neg	neg	neg	neg	pos	neg	neg	neg
ERR1672640	4238STDY6445617	EOD	2092632	n/a	2009	blood	Ia	24	CC24	NA	neg	neg	neg	neg	neg	neg	neg	neg	neg	neg	neg	neg	neg	neg	neg	pos	neg	neg	neg
ERR1672641	4238STDY6445618	EOD	2092633	n/a	2009	blood	III	19	CC19	CC19-A	neg	neg	neg	neg	neg	neg	neg	neg	neg	neg	neg	neg	neg	neg	neg	pos	neg	neg	neg
ERR1672642	4238STDY6445619	EOD	2092640	n/a	2009	blood	III	1550	CC19	CC19-A	neg	neg	neg	neg	neg	neg	neg	neg	neg	neg	neg	neg	neg	neg	neg	pos	neg	neg	neg
ERR1672643	4238STDY6445620	EOD	2092641	n/a	2009	blood	II	28	CC19	CC19-D	neg	neg	neg	neg	neg	neg	neg	neg	neg	neg	neg	neg	neg	neg	neg	neg	pos	neg	neg
ERR1672644	4238STDY6445621	EOD	2093022	n/a	2009	blood	III	19	CC19	CC19-A	neg	neg	neg	neg	neg	neg	neg	neg	neg	neg	neg	neg	neg	neg	neg	pos	neg	neg	neg
ERR1672645	4238STDY6445622	EOD	2093037	n/a	2009	blood	Ia	7	CC7	NA	neg	neg	neg	neg	neg	neg	neg	neg	neg	neg	neg	neg	neg	neg	neg	neg	neg	neg	neg
ERR1672646	4238STDY6445623	LOD	2093048	n/a	2009	blood	III	17	CC17	CC17-A1	neg	neg	neg	neg	neg	neg	neg	neg	neg	neg	neg	neg	neg	neg	neg	pos	neg	neg	neg
ERR1672647	4238STDY6445624	EOD	2160290	n/a	2016	blood	III	1498	CC17	CC17-A1	neg	pos	neg	neg	neg	neg	neg	neg	neg	neg	neg	neg	neg	neg	neg	pos	neg	neg	neg
ERR1672648	4238STDY6445625	EOD	2160366	n/a	2016	blood	III	17	CC17	CC17-A1	neg	pos	neg	neg	neg	neg	neg	neg	neg	neg	neg	neg	neg	neg	neg	pos	neg	neg	neg
ERR1672650	4238STDY6445627	LOD	2160607	n/a	2016	CSF	III	17	CC17	CC17-A1	neg	pos	neg	neg	neg	neg	neg	neg	neg	neg	neg	neg	neg	neg	neg	pos	neg	neg	neg
ERR1672651	4238STDY6445628	EOD	2160608	n/a	2016	blood	III	19	CC19	CC19-B	neg	neg	neg	neg	neg	neg	neg	neg	neg	neg	neg	neg	neg	neg	neg	pos	neg	neg	neg
ERR1672652	4238STDY6445629	EOD	2160647	n/a	2016	blood	IV	196	CC1	CC1-B	neg	neg	neg	neg	neg	neg	neg	neg	neg	neg	neg	neg	neg	neg	neg	pos	neg	neg	neg
ERR1672653	4238STDY6445630	LOD	2160862	n/a	2016	CSF	III	17	CC17	CC17-A2	pos	pos	neg	pos	pos	pos	neg	pos	neg	neg	neg	neg	neg	neg	neg	neg	pos	neg	neg
ERR1672654	4238STDY6445632	EOD	2093055	n/a	2009	blood	Ib	12	CC8	CC8-A	neg	neg	neg	neg	neg	neg	neg	neg	neg	neg	neg	neg	neg	neg	neg	neg	pos	neg	neg
ERR1672655	4238STDY6445633	EOD	2093062	n/a	2009	blood	Ia	144	CC23	CC23-A	neg	pos	neg	neg	neg	neg	neg	neg	neg	neg	neg	neg	neg	neg	neg	pos	neg	neg	neg
ERR1672656	4238STDY6445634	EOD	2093063	n/a	2009	blood	III	17	CC17	CC17-B	neg	neg	neg	neg	neg	neg	neg	neg	neg	neg	neg	neg	neg	neg	neg	pos	neg	neg	neg
ERR1672657	4238STDY6445635	LOD	2093069	n/a	2009	blood	III	17	CC17	CC17-A1	neg	neg	neg	neg	neg	neg	neg	neg	neg	neg	neg	neg	neg	neg	neg	pos	neg	neg	neg
ERR1672659	4238STDY6445637	EOD	2093087	n/a	2009	CSF	III	17	CC17	CC17-A1	neg	pos	neg	neg	neg	neg	neg	neg	neg	neg	neg	neg	neg	neg	neg	pos	neg	neg	neg
ERR1672660	4238STDY6445638	LOD	2093120	n/a	2009	blood	III	17	CC17	CC17-A1	neg	neg	neg	neg	neg	neg	neg	neg	neg	neg	neg	neg	neg	neg	neg	pos	neg	neg	neg
ERR1672661	4238STDY6445639	LOD	2093340	n/a	2009	blood	III	17	CC17	CC17-A1	neg	pos	neg	neg	neg	neg	neg	neg	neg	neg	neg	neg	neg	neg	neg	pos	neg	neg	neg
ERR1672662	4238STDY6445640	EOD	2093359	n/a	2009	blood	III	148	CC17	CC17-A0	neg	neg	neg	neg	neg	neg	neg	neg	neg	neg	neg	neg	neg	neg	neg	pos	neg	neg	neg
ERR1672664	4238STDY6445642	EOD	2093416	n/a	2009	blood	III	17	CC17	CC17-A1	neg	neg	neg	neg	neg	neg	neg	neg	neg	neg	neg	neg	neg	neg	neg	pos	neg	neg	neg
ERR1672665	4238STDY6445643	EOD	2093424	n/a	2009	blood	III	17	CC17	CC17-B	neg	pos	neg	neg	neg	neg	neg	neg	neg	neg	neg	neg	neg	neg	neg	pos	neg	neg	neg
ERR1672666	4238STDY6445644	EOD	2093464	n/a	2009	blood	Ia	23	CC23	CC23-A	neg	neg	neg	neg	neg	neg	neg	neg	neg	neg	neg	neg	neg	neg	neg	pos	neg	neg	neg
ERR1672667	4238STDY6445645	EOD	2093902	n/a	2009	blood	V	1	CC1	CC1-A	neg	neg	neg	neg	neg	neg	neg	neg	neg	neg	neg	neg	pos	pos	neg	pos	neg	neg	neg
ERR1672668	4238STDY6445646	EOD	2093903	n/a	2009	CSF	III	17	CC17	CC17-A1	neg	neg	neg	neg	neg	neg	neg	neg	neg	neg	neg	neg	neg	neg	neg	pos	neg	neg	neg
ERR1672670	4238STDY6445648	LOD	2094028	n/a	2009	blood	III	17	CC17	CC17-A0	neg	neg	neg	neg	neg	neg	neg	neg	neg	neg	neg	neg	neg	neg	neg	pos	neg	neg	neg
ERR1672671	4238STDY6445649	EOD	2094029	n/a	2009	blood	Ia	23	CC23	CC23-A	neg	neg	neg	neg	neg	neg	neg	neg	neg	neg	neg	neg	neg	neg	neg	pos	neg	neg	neg
ERR1672672	4238STDY6445650	EOD	2094046	n/a	2009	blood	III	17	CC17	CC17-A1	neg	pos	neg	neg	neg	neg	neg	neg	neg	neg	neg	neg	neg	neg	neg	pos	neg	neg	neg
ERR1672673	4238STDY6445651	LOD	2094051	n/a	2009	blood	III	1610	CC17	CC17-A1	neg	pos	neg	neg	neg	neg	neg	neg	neg	neg	neg	neg	neg	neg	neg	pos	neg	neg	neg
ERR1672675	4238STDY6445653	EOD	2094184	n/a	2009	blood	III	280	CC23	CC23-C	neg	neg	neg	neg	neg	neg	neg	neg	neg	neg	neg	neg	neg	neg	neg	neg	pos	neg	neg
ERR1672676	4238STDY6445654	EOD	2094189	n/a	2009	CSF	III	17	CC17	CC17-A0	neg	neg	neg	neg	neg	neg	neg	neg	neg	neg	neg	neg	neg	neg	neg	pos	neg	neg	neg
ERR1672677	4238STDY6445655	EOD	2094192	n/a	2009	blood	V	1	CC1	CC1-A	neg	neg	neg	neg	neg	neg	pos	neg	neg	neg	neg	neg	neg	neg	neg	neg	neg	neg	neg
ERR1672678	4238STDY6445656	EOD	2094216	n/a	2009	blood	III	27	CC19	CC19-A	neg	neg	neg	neg	neg	neg	neg	pos	neg	neg	neg	neg	neg	neg	neg	neg	pos	neg	neg
ERR1672679	4238STDY6445657	EOD	2094219	n/a	2009	blood	Ia	23	CC23	CC23-A	neg	neg	neg	neg	neg	neg	neg	neg	neg	neg	neg	neg	neg	neg	neg	pos	neg	neg	neg
ERR1672680	4238STDY6445658	EOD	2094387	n/a	2009	blood	III	17	CC17	CC17-A1	neg	pos	neg	neg	neg	neg	neg	neg	neg	neg	neg	neg	neg	neg	neg	pos	neg	neg	neg
ERR1672681	4238STDY6445659	EOD	2094388	n/a	2009	blood	III	17	CC17	CC17-B	neg	pos	neg	neg	neg	neg	neg	neg	neg	neg	neg	neg	neg	neg	neg	pos	neg	neg	neg
ERR1672682	4238STDY6445660	LOD	2094392	n/a	2009	blood	III	17	CC17	CC17-A1	neg	pos	neg	neg	neg	neg	neg	neg	neg	neg	neg	neg	neg	neg	neg	pos	neg	neg	neg
ERR1672683	4238STDY6445661	EOD	2094409	n/a	2009	blood	II	28	CC19	CC19-D	neg	neg	neg	neg	neg	neg	neg	neg	neg	neg	neg	neg	neg	neg	neg	pos	neg	neg	neg
ERR1672684	4238STDY6445662	EOD	2094420	n/a	2009	blood	III	17	CC17	CC17-A1	neg	neg	neg	neg	neg	neg	neg	neg	neg	neg	neg	neg	neg	neg	neg	pos	neg	neg	neg
ERR1672685	4238STDY6445663	EOD	2094421	n/a	2009	blood	III	17	CC17	CC17-A0	neg	neg	neg	neg	neg	neg	neg	neg	neg	neg	neg	neg	neg	neg	neg	pos	neg	neg	neg
ERR1672686	4238STDY6445664	EOD	2094435	n/a	2009	blood	III	19	CC19	CC19-C	neg	neg	neg	neg	neg	neg	neg	neg	neg	neg	neg	neg	neg	neg	neg	neg	neg	neg	neg
ERR1672688	4238STDY6445666	LOD	2094481	n/a	2009	blood	III	17	CC17	CC17-A0	neg	neg	neg	neg	neg	neg	neg	neg	neg	neg	neg	neg	neg	neg	neg	pos	neg	neg	neg
ERR1672689	4238STDY6445667	LOD	2094493	n/a	2009	blood	Ia	23	CC23	CC23-A	neg	neg	neg	neg	neg	neg	neg	neg	neg	neg	neg	neg	neg	neg	neg	pos	neg	neg	neg
ERR1672690	4238STDY6445668	LOD	2100028	n/a	2009	blood	V	1	CC1	CC1-A	neg	neg	neg	neg	neg	neg	neg	neg	neg	neg	neg	neg	neg	neg	neg	pos	neg	neg	neg
ERR1672691	4238STDY6445669	EOD	2100062	n/a	2010	blood	II	12	CC8	CC8-A	neg	neg	neg	neg	neg	neg	neg	neg	neg	neg	neg	neg	neg	neg	neg	neg	pos	neg	neg
ERR1672692	4238STDY6445670	EOD	2100102	n/a	2010	blood	Ia	1594	CC23	CC23-A	neg	neg	neg	neg	neg	neg	neg	neg	neg	neg	neg	neg	neg	neg	neg	pos	neg	neg	neg
ERR1672693	4238STDY6445671	LOD	2100116	n/a	2010	blood	III	17	CC17	CC17-A1	neg	neg	neg	neg	neg	neg	neg	neg	neg	neg	neg	neg	neg	neg	neg	pos	neg	neg	neg
ERR1672694	4238STDY6445672	EOD	2100230	n/a	2010	blood	III	17	CC17	CC17-A1	neg	pos	neg	neg	neg	neg	neg	neg	neg	neg	neg	neg	neg	neg	neg	pos	neg	neg	neg
ERR1672695	4238STDY6445673	EOD	2100242	n/a	2010	blood	Ia	23	CC23	CC23-A	neg	neg	neg	neg	neg	neg	neg	neg	neg	neg	neg	neg	neg	neg	neg	pos	neg	neg	neg
ERR1672696	4238STDY6445674	EOD	2100251	n/a	2010	CSF	III	19	CC19	CC19-B	neg	neg	neg	neg	neg	neg	neg	neg	neg	neg	neg	neg	neg	neg	neg	pos	neg	neg	neg
ERR1672697	4238STDY6445675	LOD	2100271	n/a	2010	blood	V	7	CC7	NA	neg	neg	neg	neg	neg	neg	neg	neg	neg	neg	neg	neg	neg	neg	neg	neg	neg	neg	neg
ERR1672698	4238STDY6445676	EOD	2100272	n/a	2010	blood	III	17	CC17	CC17-A1	neg	pos	neg	neg	neg	neg	neg	neg	neg	neg	neg	neg	neg	neg	neg	pos	neg	neg	neg
ERR1672699	4238STDY6445677	EOD	2100312	n/a	2010	CSF	Ia	4	CC4	NA	neg	neg	neg	neg	neg	neg	neg	neg	neg	neg	neg	neg	neg	neg	neg	pos	neg	neg	neg
ERR1672700	4238STDY6445678	LOD	2100313	n/a	2010	CSF	Ia	23	CC23	CC23-A	neg	neg	neg	neg	neg	neg	neg	neg	neg	neg	neg	neg	neg	neg	neg	pos	neg	neg	neg
ERR1672701	4238STDY6445679	EOD	2100394	n/a	2010	CSF	III	19	CC19	CC19-B	neg	neg	neg	neg	neg	neg	neg	pos	neg	neg	pos	neg	neg	neg	neg	neg	pos	neg	neg
ERR1672702	4238STDY6445680	LOD	2100460	n/a	2010	CSF	III	17	CC17	CC17-A1	neg	neg	neg	neg	neg	neg	neg	neg	neg	neg	neg	neg	neg	neg	neg	pos	neg	neg	neg
ERR1672703	4238STDY6445681	LOD	2100469	n/a	2010	blood	III	17	CC17	CC17-A1	neg	pos	neg	neg	neg	neg	neg	neg	neg	neg	neg	neg	neg	neg	neg	pos	neg	neg	neg
ERR1672704	4238STDY6445682	LOD	2100496	n/a	2010	blood	III	17	CC17	CC17-A1	neg	pos	neg	neg	neg	neg	neg	neg	neg	neg	neg	neg	neg	neg	neg	pos	neg	neg	neg
ERR1672705	4238STDY6445683	EOD	2100525	n/a	2010	blood	III	19	CC19	CC19-A	neg	neg	neg	neg	neg	neg	neg	neg	neg	neg	neg	neg	neg	neg	neg	pos	neg	neg	neg
ERR1672706	4238STDY6445684	EOD	2100549	n/a	2010	blood	Ib	1595	CC8	CC8-C	neg	neg	neg	neg	neg	neg	neg	neg	neg	neg	neg	neg	neg	neg	neg	pos	neg	neg	neg
ERR1672708	4238STDY6445686	EOD	2100977	n/a	2010	blood	III	17	CC17	CC17-C	neg	neg	neg	neg	neg	neg	neg	neg	neg	neg	neg	neg	neg	neg	neg	pos	neg	neg	neg
ERR1672711	4238STDY6445689	LOD	2102265	n/a	2010	blood	V	1	CC1	CC1-A	neg	neg	neg	neg	neg	neg	pos	neg	neg	neg	neg	neg	neg	neg	neg	pos	neg	neg	neg
ERR1672712	4238STDY6445690	LOD	2102266	n/a	2010	CSF	III	19	CC19	CC19-C	neg	neg	neg	neg	neg	neg	neg	neg	neg	neg	neg	neg	neg	neg	neg	pos	neg	neg	neg
ERR1672713	4238STDY6445691	EOD	2102543	n/a	2010	blood	II	2	CC1	CC1-C	neg	neg	neg	neg	neg	neg	neg	neg	neg	neg	neg	neg	neg	neg	neg	neg	neg	neg	neg
ERR1672714	4238STDY6445692	LOD	2102556	n/a	2010	blood	Ia	498	CC24	NA	neg	neg	neg	neg	neg	neg	neg	neg	neg	neg	neg	neg	neg	neg	neg	pos	neg	neg	neg
ERR1672715	4238STDY6445693	EOD	2102560	n/a	2010	blood	III	1299	CC17	CC17-A0	neg	neg	neg	neg	neg	neg	neg	neg	neg	neg	neg	neg	neg	neg	neg	pos	neg	neg	neg
ERR1672716	4238STDY6445694	EOD	2102580	n/a	2010	blood	Ia	23	CC23	CC23-A	neg	neg	neg	neg	neg	neg	neg	neg	neg	neg	neg	neg	neg	neg	neg	pos	neg	neg	neg
ERR1672718	4238STDY6445696	LOD	2102624	n/a	2010	CSF	III	148	CC17	CC17-A0	neg	neg	neg	neg	neg	neg	neg	neg	neg	neg	neg	neg	neg	neg	neg	pos	neg	neg	neg
ERR1672719	4238STDY6445697	EOD	2102642	n/a	2010	blood	III	19	CC19	CC19-A	neg	neg	neg	neg	neg	neg	neg	neg	neg	neg	neg	neg	neg	neg	neg	pos	neg	neg	neg
ERR1672720	4238STDY6445698	LOD	2102678	n/a	2010	blood	III	1323	CC19	CC19-B	neg	neg	neg	neg	neg	neg	pos	neg	neg	neg	neg	neg	neg	neg	neg	pos	neg	neg	neg
ERR1672721	4238STDY6445699	EOD	2102679	n/a	2010	blood	Ia	23	CC23	CC23-A	neg	neg	neg	neg	neg	neg	neg	neg	neg	neg	neg	neg	neg	neg	neg	pos	neg	neg	neg
ERR1672722	4238STDY6445700	LOD	2102682	n/a	2010	CSF	III	1323	CC19	CC19-B	neg	neg	neg	neg	neg	neg	pos	neg	neg	neg	neg	neg	neg	neg	neg	pos	neg	neg	neg
ERR1672723	4238STDY6445701	EOD	2102693	n/a	2010	CSF	III	17	CC17	CC17-A1	neg	pos	neg	neg	neg	neg	neg	neg	neg	neg	neg	neg	neg	neg	neg	pos	neg	neg	neg
ERR1672724	4238STDY6445702	LOD	2102721	n/a	2010	blood	III	148	CC17	CC17-A0	neg	neg	neg	neg	neg	neg	neg	neg	neg	neg	neg	neg	neg	neg	neg	pos	neg	neg	neg
ERR1672725	4238STDY6445703	LOD	2102955	n/a	2010	CSF	III	17	CC17	CC17-A0	neg	pos	neg	neg	neg	neg	neg	neg	neg	neg	neg	neg	neg	neg	neg	pos	neg	neg	neg
ERR1672728	4238STDY6445706	EOD	2102976	n/a	2010	blood	V	110	CC19	CC19-B	neg	neg	neg	neg	neg	neg	neg	neg	neg	neg	neg	neg	neg	neg	neg	pos	neg	neg	neg
ERR1672729	4238STDY6445707	EOD	2102987	n/a	2010	blood	III	515	CC17	CC17-A1	neg	pos	neg	neg	neg	neg	neg	neg	neg	neg	neg	neg	neg	neg	neg	pos	neg	neg	neg
ERR1672730	4238STDY6445708	EOD	2102998	n/a	2010	blood	III	17	CC17	CC17-A1	neg	pos	neg	neg	neg	neg	neg	neg	neg	neg	neg	neg	neg	neg	neg	pos	neg	neg	neg
ERR1672731	4238STDY6445709	EOD	2102999	n/a	2010	CSF	III	17	CC17	CC17-A1	neg	pos	neg	neg	neg	neg	neg	neg	neg	neg	neg	neg	neg	neg	neg	pos	neg	neg	neg
ERR1672732	4238STDY6445710	EOD	2103000	n/a	2010	blood	V	1	CC1	CC1-A	neg	neg	neg	neg	neg	neg	neg	pos	neg	neg	neg	neg	neg	neg	neg	pos	neg	neg	neg
ERR1672733	4238STDY6445711	LOD	2103007	n/a	2010	blood	III	1588	CC17	CC17-C	neg	neg	neg	neg	neg	neg	neg	neg	neg	neg	neg	neg	neg	neg	neg	pos	neg	neg	neg
ERR1672734	4238STDY6445712	LOD	2103008	n/a	2010	CSF	III	17	CC17	CC17-A1	neg	pos	neg	neg	neg	neg	neg	neg	neg	neg	neg	neg	neg	neg	neg	pos	neg	neg	neg
ERR1672735	4238STDY6445713	EOD	2103021	n/a	2010	CSF	Ia	23	CC23	CC23-A	neg	neg	neg	neg	neg	neg	neg	neg	neg	neg	neg	neg	neg	neg	neg	pos	neg	neg	neg
ERR1672736	4238STDY6445714	LOD	2103121	n/a	2010	CSF	III	17	CC17	CC17-A1	neg	pos	neg	neg	neg	neg	neg	neg	neg	neg	neg	neg	neg	neg	neg	pos	neg	neg	neg
ERR1672737	4238STDY6445715	LOD	2103131	n/a	2010	blood	II	10	CC8	CC8-D	neg	neg	neg	neg	neg	neg	neg	neg	neg	neg	neg	neg	neg	neg	neg	neg	neg	neg	neg
ERR1672738	4238STDY6445716	EOD	2103243	n/a	2010	blood	II	1582	CC22	NA	neg	neg	neg	neg	neg	neg	neg	neg	neg	neg	neg	neg	neg	neg	neg	pos	neg	neg	neg
ERR1672739	4238STDY6445717	LOD	2103259	n/a	2010	CSF	III	17	CC17	CC17-A1	neg	pos	neg	neg	neg	neg	neg	pos	neg	neg	neg	neg	neg	neg	neg	pos	pos	neg	neg
ERR1672740	4238STDY6445718	EOD	2103263	n/a	2010	blood	Ia	23	CC23	CC23-A	neg	neg	neg	neg	neg	neg	neg	neg	neg	neg	neg	neg	neg	neg	neg	pos	neg	neg	neg
ERR1672741	4238STDY6445719	EOD	2103271	n/a	2010	blood	III	147	CC17	CC17-B	neg	neg	neg	neg	neg	neg	neg	neg	neg	neg	neg	neg	neg	neg	neg	pos	neg	neg	neg
ERR1672742	4238STDY6445720	LOD	2160863	n/a	2016	CSF	III	182	CC19	CC19-B	neg	neg	neg	neg	neg	neg	neg	neg	neg	neg	neg	neg	neg	neg	neg	pos	neg	neg	neg
ERR1672743	4238STDY6445721	LOD	2160880	n/a	2016	CSF	III	17	CC17	CC17-A2	neg	neg	neg	neg	neg	neg	neg	neg	neg	neg	neg	neg	neg	neg	pos	pos	neg	neg	neg
ERR1672744	4238STDY6445722	EOD	2160930	n/a	2016	blood	IV	196	CC1	CC1-B	neg	neg	neg	neg	neg	neg	neg	neg	neg	neg	neg	neg	neg	neg	neg	pos	neg	neg	neg
ERR1672745	4238STDY6445723	LOD	2160940	n/a	2016	blood	III	19	CC19	CC19-A	neg	neg	neg	neg	neg	neg	pos	neg	neg	neg	neg	neg	neg	neg	neg	neg	neg	neg	neg
ERR1672746	4238STDY6445724	LOD	2160957	n/a	2016	CSF	III	17	CC17	CC17-B	neg	neg	neg	neg	neg	neg	neg	neg	neg	neg	neg	neg	neg	neg	neg	pos	neg	neg	neg
ERR1672747	4238STDY6445725	EOD	2161022	n/a	2016	blood	V	26	singleton	NA	neg	neg	neg	neg	neg	neg	neg	neg	neg	neg	neg	neg	neg	neg	pos	pos	neg	neg	neg
ERR1672748	4238STDY6445726	LOD	2161023	n/a	2016	blood	III	17	CC17	CC17-A1	neg	neg	neg	neg	neg	neg	neg	neg	neg	neg	neg	neg	neg	neg	neg	pos	neg	neg	neg
ERR1672749	4238STDY6445728	EOD	2103291	n/a	2010	CSF	III	1596	CC17	CC17-C	neg	pos	neg	neg	neg	neg	neg	neg	neg	neg	neg	neg	neg	neg	neg	neg	neg	neg	neg
ERR1672750	4238STDY6445729	EOD	2103426	n/a	2010	blood	IV	196	CC1	CC1-B	neg	neg	neg	neg	neg	neg	neg	neg	neg	neg	neg	neg	neg	neg	neg	neg	neg	neg	neg
ERR1672751	4238STDY6445730	EOD	2103435	n/a	2010	blood	III	17	CC17	CC17-A1	neg	pos	neg	neg	neg	neg	neg	neg	neg	neg	neg	neg	neg	neg	neg	pos	neg	neg	neg
ERR1672752	4238STDY6445731	EOD	2103580	n/a	2010	blood	Ia	23	CC23	CC23-A	neg	neg	neg	neg	neg	neg	neg	neg	neg	neg	neg	neg	neg	neg	neg	pos	neg	neg	neg
ERR1672753	4238STDY6445732	EOD	2103581	n/a	2010	blood	III	17	CC17	CC17-A1	neg	neg	neg	neg	neg	neg	neg	neg	neg	neg	neg	neg	neg	neg	neg	pos	neg	neg	neg
ERR1672755	4238STDY6445734	EOD	2103637	n/a	2010	blood	III	19	CC19	CC19-B	neg	neg	neg	neg	neg	neg	neg	neg	neg	neg	neg	neg	neg	neg	neg	pos	neg	neg	neg
ERR1672756	4238STDY6445735	EOD	2103657	n/a	2010	blood	III	17	CC17	CC17-B	neg	neg	neg	neg	neg	neg	neg	neg	neg	neg	neg	neg	neg	neg	neg	pos	neg	neg	neg
ERR1672757	4238STDY6445736	EOD	2103711	n/a	2010	blood	IV	196	CC1	CC1-B	neg	neg	neg	neg	neg	neg	neg	neg	neg	neg	neg	neg	neg	neg	neg	neg	neg	neg	neg
ERR1672758	4238STDY6445737	LOD	2103712	n/a	2010	blood	III	17	CC17	CC17-A0	neg	pos	neg	neg	neg	neg	neg	neg	neg	neg	neg	neg	neg	neg	neg	pos	neg	neg	neg
ERR1672759	4238STDY6445738	EOD	2103721	n/a	2010	blood	II	12	CC8	CC8-A	neg	neg	neg	neg	neg	neg	neg	pos	neg	neg	neg	neg	neg	neg	neg	neg	pos	neg	neg
ERR1672760	4238STDY6445739	LOD	2103757	n/a	2010	blood	Ia	1551	CC23	CC23-A	neg	neg	neg	neg	neg	neg	neg	neg	neg	neg	neg	neg	neg	neg	neg	pos	neg	neg	neg
ERR1672761	4238STDY6445740	EOD	2103761	n/a	2010	blood	IV	196	CC1	CC1-B	neg	neg	neg	neg	neg	neg	neg	neg	neg	neg	neg	neg	neg	neg	neg	pos	neg	neg	neg
ERR1672762	4238STDY6445741	LOD	2103766	n/a	2010	blood	III	17	CC17	CC17-A1	neg	neg	neg	neg	neg	neg	neg	neg	neg	neg	neg	neg	neg	neg	neg	pos	neg	neg	neg
ERR1672763	4238STDY6445742	LOD	2104187	n/a	2010	blood	III	17	CC17	CC17-B	neg	neg	neg	neg	neg	neg	neg	neg	neg	neg	neg	neg	neg	neg	neg	pos	neg	neg	neg
ERR1672765	4238STDY6445744	EOD	2104332	n/a	2010	blood	III	17	CC17	CC17-A1	neg	neg	neg	neg	neg	neg	neg	neg	neg	neg	neg	neg	neg	neg	neg	pos	neg	neg	neg
ERR1672766	4238STDY6445745	LOD	2104333	n/a	2010	CSF	III	17	CC17	CC17-A1	neg	pos	neg	neg	neg	neg	neg	neg	neg	neg	neg	neg	neg	neg	neg	pos	neg	neg	neg
ERR1672767	4238STDY6445746	EOD	2110041	n/a	2011	blood	Ia	23	CC23	CC23-A	neg	neg	neg	neg	neg	neg	neg	neg	neg	neg	neg	neg	neg	neg	neg	pos	neg	neg	neg
ERR1672768	4238STDY6445747	EOD	2110197	n/a	2011	CSF	III	17	CC17	CC17-A0	neg	neg	neg	neg	neg	neg	neg	neg	neg	neg	neg	neg	neg	neg	neg	pos	neg	neg	neg
ERR1672769	4238STDY6445748	EOD	2110302	n/a	2011	blood	Ia	23	CC23	CC23-A	neg	neg	neg	neg	neg	neg	neg	neg	neg	neg	neg	neg	neg	neg	neg	pos	neg	neg	neg
ERR1672770	4238STDY6445749	EOD	2110303	n/a	2011	CSF	III	17	CC17	CC17-A1	neg	neg	neg	neg	neg	neg	neg	neg	neg	neg	neg	neg	neg	neg	neg	pos	neg	neg	neg
ERR1672771	4238STDY6445750	EOD	2110402	n/a	2011	blood	Ia	24	CC24	NA	neg	neg	neg	neg	neg	neg	neg	neg	neg	neg	neg	neg	neg	neg	neg	pos	neg	neg	neg
ERR1672772	4238STDY6445751	EOD	2110514	n/a	2011	blood	III	529	CC529	NA	neg	neg	neg	neg	neg	neg	neg	neg	neg	neg	neg	neg	neg	neg	neg	neg	pos	neg	neg
ERR1672773	4238STDY6445752	LOD	2110745	n/a	2011	CSF	III	335	CC19	CC19-B	neg	neg	neg	neg	neg	neg	pos	neg	neg	neg	neg	neg	neg	neg	neg	pos	neg	neg	neg
ERR1672774	4238STDY6445753	LOD	2110746	n/a	2011	blood	Ia	23	CC23	CC23-A	neg	neg	neg	neg	neg	neg	neg	neg	neg	neg	neg	neg	neg	neg	neg	neg	neg	neg	neg
ERR1672775	4238STDY6445754	LOD	2110855	n/a	2011	blood	Ia	498	CC24	NA	neg	neg	neg	neg	neg	neg	neg	neg	neg	neg	neg	neg	neg	neg	neg	pos	neg	neg	neg
ERR1672779	4238STDY6445758	LOD	2110906	n/a	2011	blood	V	19	CC19	CC19-B	neg	pos	neg	neg	neg	neg	neg	neg	neg	neg	neg	neg	neg	neg	neg	pos	neg	neg	neg
ERR1672780	4238STDY6445759	LOD	2110944	n/a	2011	blood	Ia	4	CC4	NA	neg	neg	neg	neg	neg	neg	neg	neg	neg	neg	neg	neg	neg	neg	neg	neg	neg	neg	neg
ERR1672781	4238STDY6445760	EOD	2110953	n/a	2011	blood	Ia	1601	CC23	CC23-A	neg	neg	neg	neg	neg	neg	neg	neg	neg	neg	neg	neg	neg	neg	neg	pos	neg	neg	neg
ERR1672783	4238STDY6445762	LOD	2110996	n/a	2011	blood	Ia	4	CC4	NA	neg	neg	neg	neg	neg	neg	neg	neg	neg	neg	neg	neg	neg	neg	neg	neg	neg	neg	neg
ERR1672784	4238STDY6445763	EOD	2110998	n/a	2011	blood	Ia	144	CC23	CC23-A	neg	neg	neg	neg	neg	neg	neg	neg	neg	neg	neg	neg	neg	neg	neg	pos	neg	neg	neg
ERR1672785	4238STDY6445764	EOD	2111013	n/a	2011	blood	Ia	23	CC23	CC23-A	neg	neg	neg	neg	neg	neg	neg	neg	neg	neg	neg	neg	neg	neg	neg	pos	neg	neg	neg
ERR1672786	4238STDY6445765	EOD	2111014	n/a	2011	blood	III	19	CC19	CC19-B	neg	neg	neg	neg	neg	neg	neg	pos	neg	neg	pos	neg	neg	neg	neg	neg	pos	neg	neg
ERR1672788	4238STDY6445767	LOD	2111055	n/a	2011	blood	Ia	4	CC4	NA	neg	neg	neg	neg	neg	neg	neg	neg	neg	neg	neg	neg	neg	neg	neg	neg	neg	neg	neg
ERR1672789	4238STDY6445768	LOD	2111079	n/a	2011	CSF	Ia	24	CC24	NA	neg	neg	neg	neg	neg	neg	neg	neg	neg	neg	neg	neg	neg	neg	neg	pos	neg	neg	neg
ERR1672790	4238STDY6445769	EOD	2111098	n/a	2011	blood	III	17	CC17	CC17-A1	neg	neg	neg	neg	neg	neg	neg	neg	neg	neg	neg	neg	neg	neg	neg	pos	neg	neg	neg
ERR1672791	4238STDY6445770	EOD	2111134	n/a	2011	CSF	III	17	CC17	CC17-A1	neg	pos	neg	neg	neg	neg	neg	neg	neg	neg	neg	neg	neg	neg	neg	pos	neg	neg	neg
ERR1672792	4238STDY6445771	LOD	2111143	n/a	2011	blood	Ia	23	CC23	CC23-A	neg	neg	neg	neg	neg	neg	neg	neg	neg	neg	neg	neg	neg	neg	neg	pos	neg	neg	neg
ERR1672793	4238STDY6445772	LOD	2111150	n/a	2011	CSF	III	17	CC17	CC17-A1	neg	neg	neg	neg	neg	neg	neg	neg	neg	neg	neg	neg	neg	neg	neg	pos	neg	neg	neg
ERR1672794	4238STDY6445773	EOD	2111153	n/a	2011	blood	III	17	CC17	CC17-A1	neg	pos	neg	neg	neg	neg	neg	neg	neg	neg	neg	neg	neg	neg	neg	pos	neg	neg	neg
ERR1672795	4238STDY6445774	EOD	2111154	n/a	2011	blood	V	110	CC19	CC19-B	neg	pos	neg	neg	neg	neg	neg	pos	neg	neg	neg	neg	neg	neg	neg	neg	pos	neg	neg
ERR1672796	4238STDY6445775	EOD	2111163	n/a	2011	blood	III	17	CC17	CC17-A0	neg	pos	neg	neg	neg	neg	neg	neg	neg	neg	neg	neg	neg	neg	neg	pos	neg	neg	neg
ERR1672797	4238STDY6445776	EOD	2111169	n/a	2011	blood	III	17	CC17	CC17-A0	neg	neg	neg	neg	neg	neg	neg	neg	neg	neg	neg	neg	neg	neg	neg	pos	neg	neg	neg
ERR1672798	4238STDY6445777	LOD	2111183	n/a	2011	CSF	Ia	23	CC23	CC23-A	neg	neg	neg	neg	neg	neg	neg	neg	neg	neg	neg	neg	neg	neg	neg	pos	neg	neg	neg
ERR1672799	4238STDY6445778	EOD	2111186	n/a	2011	blood	V	1	CC1	CC1-A	neg	pos	neg	neg	neg	neg	neg	neg	neg	neg	neg	neg	neg	neg	neg	pos	neg	neg	neg
ERR1672800	4238STDY6445779	LOD	2111187	n/a	2011	blood	III	17	CC17	CC17-A2	pos	pos	neg	pos	pos	pos	neg	pos	neg	neg	neg	neg	neg	neg	neg	neg	pos	neg	neg
ERR1672801	4238STDY6445780	EOD	2111191	n/a	2011	blood	III	1498	CC17	CC17-A1	neg	pos	neg	neg	neg	neg	neg	neg	neg	neg	neg	neg	neg	neg	neg	pos	neg	neg	neg
ERR1672802	4238STDY6445781	LOD	2111194	n/a	2011	CSF	III	17	CC17	CC17-B	neg	neg	neg	neg	neg	neg	neg	neg	neg	neg	neg	neg	neg	neg	neg	pos	neg	neg	neg
ERR1672803	4238STDY6445782	LOD	2111198	n/a	2011	blood	Ia	23	CC23	CC23-A	neg	neg	neg	neg	neg	neg	neg	neg	neg	neg	neg	neg	neg	neg	neg	pos	neg	neg	neg
ERR1672804	4238STDY6445783	EOD	2111204	n/a	2011	blood	Ia	23	CC23	CC23-A	neg	neg	neg	neg	neg	neg	neg	neg	neg	neg	neg	neg	neg	neg	neg	pos	neg	neg	neg
ERR1672805	4238STDY6445784	LOD	2111213	n/a	2011	CSF	III	17	CC17	CC17-A1	neg	pos	neg	neg	neg	neg	neg	neg	neg	neg	neg	neg	neg	neg	neg	pos	neg	neg	neg
ERR1672806	4238STDY6445785	EOD	2111214	n/a	2011	blood	III	19	CC19	CC19-B	neg	neg	pos	pos	pos	neg	neg	pos	neg	pos	neg	pos	neg	neg	neg	pos	neg	neg	neg
ERR1672807	4238STDY6445786	EOD	2111231	n/a	2011	blood	III	17	CC17	CC17-A1	neg	neg	neg	neg	neg	neg	neg	neg	neg	neg	neg	neg	neg	neg	neg	pos	neg	neg	neg
ERR1672808	4238STDY6445787	LOD	2111232	n/a	2011	blood	III	17	CC17	CC17-A0	neg	neg	neg	neg	neg	neg	neg	neg	neg	neg	neg	neg	neg	neg	neg	pos	neg	neg	neg
ERR1672809	4238STDY6445788	LOD	2111254	n/a	2011	blood	Ia	24	CC24	NA	neg	neg	neg	neg	neg	neg	neg	neg	neg	neg	neg	neg	neg	neg	neg	pos	neg	neg	neg
ERR1672810	4238STDY6445789	LOD	2111260	n/a	2011	CSF	Ia	23	CC23	CC23-A	neg	pos	neg	neg	neg	neg	neg	neg	neg	neg	neg	neg	neg	neg	neg	pos	neg	neg	neg
ERR1672811	4238STDY6445790	EOD	2111279	n/a	2011	blood	Ia	144	CC23	CC23-A	neg	neg	neg	neg	neg	neg	neg	neg	neg	neg	neg	neg	neg	neg	neg	pos	neg	neg	neg
ERR1672812	4238STDY6445791	LOD	2111343	n/a	2011	CSF	Ia	24	CC24	NA	neg	neg	neg	neg	neg	neg	neg	neg	neg	neg	neg	neg	neg	neg	neg	pos	neg	neg	neg
ERR1672813	4238STDY6445792	EOD	2111350	n/a	2011	CSF	III	17	CC17	CC17-A1	neg	neg	neg	neg	neg	neg	neg	neg	neg	neg	neg	neg	neg	neg	neg	pos	neg	neg	neg
ERR1672814	4238STDY6445793	LOD	2111357	n/a	2011	CSF	Ia	23	CC23	CC23-A	neg	pos	neg	neg	neg	neg	neg	neg	neg	neg	neg	neg	neg	neg	neg	pos	neg	neg	neg
ERR1672815	4238STDY6445794	LOD	2111372	n/a	2011	blood	III	529	CC529	NA	neg	neg	neg	neg	neg	neg	neg	neg	neg	neg	neg	neg	neg	neg	neg	neg	pos	neg	neg
ERR1672816	4238STDY6445795	LOD	2111373	n/a	2011	blood	III	529	CC529	NA	neg	neg	neg	neg	neg	neg	neg	neg	neg	neg	neg	neg	neg	neg	neg	neg	pos	neg	neg
ERR1672817	4238STDY6445796	LOD	2111406	n/a	2011	blood	III	17	CC17	CC17-A1	neg	pos	neg	neg	neg	neg	neg	neg	neg	neg	neg	neg	neg	neg	neg	pos	neg	neg	neg
ERR1672818	4238STDY6445797	EOD	2111422	n/a	2011	blood	V	10	CC8	CC8-D	neg	neg	neg	neg	neg	neg	neg	neg	neg	neg	neg	neg	neg	neg	neg	pos	neg	neg	neg
ERR1672819	4238STDY6445798	EOD	2111429	n/a	2011	blood	V	19	CC19	CC19-B	neg	neg	neg	neg	neg	neg	neg	neg	neg	neg	neg	neg	neg	neg	neg	pos	neg	neg	neg
ERR1672820	4238STDY6445799	EOD	2111432	n/a	2011	blood	Ia	23	CC23	CC23-A	neg	neg	neg	neg	neg	neg	neg	neg	neg	neg	pos	neg	neg	neg	neg	pos	neg	neg	neg
ERR1672821	4238STDY6445800	LOD	2111444	n/a	2011	blood	III	17	CC17	CC17-A1	neg	pos	neg	neg	neg	neg	neg	neg	neg	neg	neg	neg	pos	pos	neg	pos	neg	neg	neg
ERR1672823	4238STDY6445802	EOD	2111475	n/a	2011	blood	III	17	CC17	CC17-A1	neg	pos	neg	neg	neg	neg	neg	neg	neg	neg	neg	neg	neg	neg	neg	pos	neg	neg	neg
ERR1672824	4238STDY6445803	LOD	2111516	n/a	2011	blood	III	17	CC17	CC17-A1	neg	pos	neg	neg	neg	neg	neg	neg	neg	neg	neg	neg	neg	neg	neg	pos	neg	neg	neg
ERR1672825	4238STDY6445804	EOD	2111539	n/a	2011	CSF	Ia	24	CC24	NA	neg	neg	neg	neg	neg	neg	neg	neg	neg	neg	neg	neg	neg	neg	neg	pos	neg	neg	neg
ERR1672826	4238STDY6445805	EOD	2111601	n/a	2011	blood	Ia	23	CC23	CC23-A	neg	neg	neg	neg	neg	neg	neg	neg	neg	neg	neg	neg	neg	neg	neg	pos	neg	neg	neg
ERR1672827	4238STDY6445806	LOD	2111602	n/a	2011	blood	IV	196	CC1	CC1-B	neg	neg	neg	neg	neg	neg	neg	pos	neg	neg	neg	neg	neg	neg	neg	neg	pos	neg	neg
ERR1672828	4238STDY6445807	EOD	2111615	n/a	2011	blood	VI	153	CC1	CC1-F	neg	neg	neg	neg	neg	neg	neg	neg	neg	neg	neg	neg	neg	neg	neg	neg	neg	neg	neg
ERR1672829	4238STDY6445808	EOD	2111643	n/a	2011	blood	III	1498	CC17	CC17-A1	neg	pos	neg	neg	neg	neg	neg	neg	neg	neg	neg	neg	neg	neg	neg	pos	neg	neg	neg
ERR1672830	4238STDY6445809	EOD	2120169	n/a	2012	blood	Ia	498	CC24	NA	neg	neg	neg	neg	neg	neg	neg	neg	neg	neg	neg	neg	neg	neg	neg	pos	neg	neg	neg
ERR1672832	4238STDY6445811	LOD	2120233	n/a	2012	blood	III	17	CC17	CC17-A1	neg	pos	neg	neg	neg	neg	neg	neg	neg	neg	neg	neg	neg	neg	neg	pos	neg	neg	neg
ERR1672833	4238STDY6445812	LOD	2120242	n/a	2012	blood	III	19	CC19	CC19-B	neg	neg	neg	neg	neg	neg	neg	pos	neg	neg	pos	neg	neg	neg	neg	neg	pos	neg	neg
ERR1672834	4238STDY6445813	EOD	2120254	n/a	2012	blood	III	17	CC17	CC17-A1	neg	pos	neg	neg	neg	neg	neg	neg	neg	neg	neg	neg	neg	neg	neg	pos	neg	neg	neg
ERR1672835	4238STDY6445814	LOD	2120260	n/a	2012	blood	III	147	CC17	CC17-B	neg	neg	neg	neg	neg	neg	neg	neg	neg	neg	neg	neg	neg	neg	neg	pos	neg	neg	neg
ERR1672836	4238STDY6445815	EOD	2120274	n/a	2012	blood	Ia	144	CC23	CC23-A	neg	pos	neg	neg	neg	neg	neg	neg	neg	neg	neg	neg	neg	neg	neg	pos	neg	neg	neg
ERR1672837	4238STDY6445816	LOD	2161060	n/a	2016	blood	IX	130	CC130	NA	neg	neg	neg	neg	neg	neg	neg	neg	neg	neg	neg	neg	neg	neg	neg	neg	neg	neg	neg
ERR1672838	4238STDY6445817	EOD	2161113	n/a	2016	blood	III	1578	CC17	CC17-A1	neg	neg	neg	neg	neg	neg	neg	neg	neg	neg	neg	neg	neg	neg	neg	pos	neg	neg	neg
ERR1672839	4238STDY6445818	EOD	2161122	n/a	2016	blood	V	110	CC19	CC19-B	neg	pos	neg	neg	neg	neg	neg	pos	neg	neg	neg	neg	neg	neg	neg	neg	pos	neg	neg
ERR1672840	4238STDY6445819	EOD	2161123	n/a	2016	blood	III	17	CC17	CC17-A1	neg	pos	neg	neg	neg	neg	neg	neg	neg	neg	neg	neg	neg	neg	neg	pos	neg	neg	neg
ERR1672841	4238STDY6445820	EOD	2161131	n/a	2016	blood	Ia	23	CC23	CC23-A	neg	pos	neg	neg	neg	neg	neg	neg	neg	neg	neg	neg	neg	neg	neg	pos	neg	neg	neg
ERR1672842	4238STDY6445824	EOD	2120299	n/a	2012	blood	Ia	23	CC23	CC23-A	neg	neg	neg	neg	neg	neg	neg	neg	neg	neg	neg	neg	neg	neg	neg	pos	neg	neg	neg
ERR1672843	4238STDY6445825	EOD	2120300	n/a	2012	blood	II	28	CC19	CC19-D	neg	neg	neg	neg	neg	neg	neg	neg	neg	neg	neg	neg	neg	neg	neg	pos	neg	neg	neg
ERR1672844	4238STDY6445826	LOD	2120338	n/a	2012	CSF	III	17	CC17	CC17-A2	neg	pos	neg	neg	neg	neg	neg	neg	neg	neg	neg	neg	neg	neg	neg	neg	neg	neg	neg
ERR1672845	4238STDY6445827	EOD	2120391	n/a	2012	blood	III	19	CC19	CC19-A	neg	neg	neg	neg	neg	neg	neg	neg	neg	neg	neg	neg	neg	neg	neg	pos	neg	neg	neg
ERR1672846	4238STDY6445828	LOD	2120413	n/a	2012	CSF	III	1597	CC17	CC17-A0	neg	neg	neg	neg	neg	neg	neg	neg	neg	neg	neg	neg	neg	neg	neg	pos	neg	neg	neg
ERR1672847	4238STDY6445829	LOD	2120414	n/a	2012	blood	III	1498	CC17	CC17-A1	neg	pos	neg	neg	neg	neg	neg	neg	neg	neg	neg	neg	neg	neg	neg	pos	neg	neg	neg
ERR1672848	4238STDY6445830	EOD	2120541	n/a	2012	blood	III	17	CC17	CC17-A1	ICESag37 variant	pos	neg	pos	pos	pos	neg	pos	neg	pos	neg	pos	pos	pos	neg	pos	pos	neg	neg
ERR1672849	4238STDY6445831	LOD	2120553	n/a	2012	blood	Ia	23	CC23	CC23-A	neg	pos	neg	neg	neg	neg	neg	neg	neg	neg	neg	neg	neg	neg	neg	pos	neg	neg	neg
ERR1672850	4238STDY6445832	LOD	2120554	n/a	2012	CSF	Ia	23	CC23	CC23-A	neg	neg	neg	neg	neg	neg	neg	neg	neg	neg	neg	neg	neg	neg	neg	pos	neg	neg	neg
ERR1672852	4238STDY6445834	LOD	2120625	n/a	2012	blood	III	19	CC19	CC19-A	neg	neg	neg	neg	neg	neg	neg	neg	neg	neg	neg	neg	neg	neg	neg	neg	neg	neg	neg
ERR1672853	4238STDY6445835	EOD	2120739	n/a	2012	blood	II	2	CC1	CC1-C	neg	neg	neg	neg	neg	neg	neg	neg	neg	neg	neg	neg	neg	neg	neg	pos	neg	neg	neg
ERR1672854	4238STDY6445836	LOD	2120755	n/a	2012	blood	III	1567	CC17	CC17-A1	neg	pos	neg	neg	neg	neg	neg	neg	neg	neg	neg	neg	neg	neg	neg	pos	neg	neg	neg
ERR1672855	4238STDY6445837	LOD	2120770	n/a	2012	blood	Ia	23	CC23	CC23-A	neg	pos	neg	neg	neg	neg	neg	neg	neg	neg	neg	neg	neg	neg	neg	pos	neg	neg	neg
ERR1672856	4238STDY6445838	EOD	2120771	n/a	2012	blood	III	1324	CC19	CC19-B	neg	neg	neg	neg	neg	neg	pos	neg	neg	neg	neg	neg	neg	neg	neg	pos	neg	neg	neg
ERR1672857	4238STDY6445839	LOD	2120772	n/a	2012	blood	Ia	23	CC23	CC23-A	neg	pos	neg	neg	neg	neg	neg	neg	neg	neg	neg	neg	neg	neg	neg	pos	neg	neg	neg
ERR1672859	4238STDY6445841	LOD	2120848	n/a	2012	blood	Ia	23	CC23	CC23-A	neg	pos	neg	neg	neg	neg	neg	neg	neg	neg	neg	neg	neg	neg	neg	pos	neg	neg	neg
ERR1672860	4238STDY6445842	LOD	2120859	n/a	2012	CSF	Ia	23	CC23	CC23-A	neg	neg	neg	neg	neg	neg	neg	neg	neg	neg	neg	neg	neg	neg	neg	pos	neg	neg	neg
ERR1672862	4238STDY6445844	EOD	2120866	n/a	2012	CSF	Ia	23	CC23	CC23-A	neg	neg	neg	neg	neg	neg	neg	neg	neg	neg	neg	neg	neg	neg	neg	pos	neg	neg	neg
ERR1672863	4238STDY6445845	EOD	2120874	n/a	2012	blood	Ia	1577	CC24	NA	neg	pos	neg	neg	neg	neg	neg	neg	neg	neg	neg	neg	neg	neg	neg	pos	neg	neg	neg
ERR1672864	4238STDY6445846	LOD	2120885	n/a	2012	CSF	III	17	CC17	CC17-B	neg	pos	neg	neg	neg	neg	neg	neg	neg	neg	neg	neg	neg	neg	neg	pos	neg	neg	neg
ERR1672865	4238STDY6445847	EOD	2120886	n/a	2012	blood	Ia	144	CC23	CC23-A	neg	pos	neg	neg	neg	neg	neg	neg	neg	neg	neg	neg	neg	neg	neg	pos	neg	neg	neg
ERR1672866	4238STDY6445848	LOD	2120905	n/a	2012	blood	Ia	23	CC23	CC23-A	neg	neg	neg	neg	neg	neg	neg	neg	neg	neg	neg	neg	neg	neg	neg	pos	neg	neg	neg
ERR1672867	4238STDY6445849	EOD	2120926	n/a	2012	blood	Ib	1	CC1	CC1-A	neg	neg	neg	neg	neg	neg	neg	pos	neg	neg	neg	neg	neg	neg	neg	pos	neg	neg	neg
ERR1672868	4238STDY6445850	EOD	2120930	n/a	2012	blood	Ia	23	CC23	CC23-A	neg	neg	neg	neg	neg	neg	neg	neg	neg	neg	neg	neg	neg	neg	neg	pos	neg	neg	neg
ERR1672869	4238STDY6445851	EOD	2120940	n/a	2012	blood	III	1498	CC17	CC17-A1	neg	pos	neg	neg	neg	neg	neg	neg	neg	neg	neg	neg	neg	neg	neg	pos	neg	neg	neg
ERR1672870	4238STDY6445852	LOD	2120963	n/a	2012	blood	III	19	CC19	CC19-B	neg	neg	neg	neg	neg	neg	neg	neg	neg	neg	neg	neg	neg	neg	neg	pos	neg	neg	neg
ERR1672871	4238STDY6445853	EOD	2120981	n/a	2012	blood	III	109	CC17	CC17-A0	neg	neg	neg	neg	neg	neg	neg	neg	neg	neg	neg	neg	neg	neg	neg	pos	neg	neg	neg
ERR1672872	4238STDY6445854	LOD	2120996	n/a	2012	blood	V	19	CC19	CC19-B	neg	neg	neg	neg	neg	neg	neg	neg	neg	neg	neg	neg	neg	neg	neg	pos	neg	neg	neg
ERR1672873	4238STDY6445855	LOD	2120997	n/a	2012	blood	Ia	23	CC23	CC23-A	neg	neg	neg	neg	neg	neg	neg	neg	neg	neg	neg	neg	neg	neg	neg	pos	neg	neg	neg
ERR1672874	4238STDY6445856	LOD	2121031	n/a	2012	blood	III	17	CC17	CC17-A1	neg	neg	neg	neg	neg	neg	neg	neg	neg	neg	neg	neg	neg	neg	neg	pos	neg	neg	neg
ERR1672875	4238STDY6445857	EOD	2121042	n/a	2012	blood	III	17	CC17	CC17-A0	neg	pos	neg	neg	neg	neg	neg	neg	neg	neg	neg	neg	neg	neg	neg	pos	neg	neg	neg
ERR1672876	4238STDY6445858	EOD	2121076	n/a	2012	blood	Ib	10	CC8	CC8-C	neg	neg	neg	neg	neg	neg	neg	neg	neg	neg	neg	neg	neg	neg	neg	neg	neg	neg	neg
ERR1672877	4238STDY6445859	EOD	2121089	n/a	2012	blood	Ia	144	CC23	CC23-A	neg	pos	neg	neg	neg	neg	neg	neg	neg	neg	neg	neg	neg	neg	neg	pos	neg	neg	neg
ERR1672878	4238STDY6445860	LOD	2121098	n/a	2012	blood	III	17	CC17	CC17-A1	neg	pos	neg	neg	neg	neg	neg	neg	neg	neg	neg	neg	neg	neg	neg	pos	neg	neg	neg
ERR1672880	4238STDY6445862	EOD	2121116	n/a	2012	blood	Ia	144	CC23	CC23-A	neg	pos	neg	neg	neg	neg	neg	neg	neg	neg	neg	neg	neg	neg	neg	pos	neg	neg	neg
ERR1672881	4238STDY6445863	EOD	2121136	n/a	2012	CSF	III	17	CC17	CC17-A0	neg	neg	neg	neg	neg	neg	neg	neg	neg	neg	neg	neg	neg	neg	neg	pos	neg	neg	neg
ERR1672882	4238STDY6445864	LOD	2121140	n/a	2012	blood	III	17	CC17	CC17-A1	neg	neg	neg	neg	neg	neg	neg	neg	neg	neg	neg	neg	neg	neg	neg	pos	neg	neg	neg
ERR1672883	4238STDY6445865	EOD	2121175	n/a	2012	CSF	III	17	CC17	CC17-A1	neg	neg	neg	neg	neg	neg	neg	neg	neg	neg	neg	neg	neg	neg	neg	pos	neg	neg	neg
ERR1672884	4238STDY6445866	EOD	2121185	n/a	2012	blood	Ib	12	CC8	CC8-B	neg	neg	neg	neg	neg	neg	neg	neg	neg	neg	neg	neg	neg	neg	neg	pos	neg	neg	neg
ERR1672885	4238STDY6445867	EOD	2121186	n/a	2012	blood	Ia	144	CC23	CC23-A	neg	neg	neg	neg	neg	neg	neg	neg	neg	neg	neg	neg	neg	neg	neg	pos	neg	neg	neg
ERR1672886	4238STDY6445868	LOD	2121187	n/a	2012	CSF	III	1544	CC19	CC19-C	neg	neg	neg	neg	neg	neg	neg	neg	neg	neg	neg	neg	neg	neg	neg	neg	neg	neg	neg
ERR1672887	4238STDY6445869	LOD	2121189	n/a	2012	CSF	III	23	CC23	CC23-C	neg	neg	neg	neg	neg	neg	neg	neg	neg	neg	neg	neg	neg	neg	neg	neg	neg	neg	neg
ERR1672888	4238STDY6445870	EOD	2121192	n/a	2012	blood	II	751	CC8	CC8-E	neg	neg	neg	neg	neg	neg	neg	neg	neg	neg	neg	neg	neg	neg	neg	neg	neg	neg	neg
ERR1672889	4238STDY6445871	EOD	2121194	n/a	2012	blood	V	1	CC1	CC1-A	neg	neg	neg	neg	neg	neg	neg	neg	neg	neg	neg	neg	neg	neg	neg	pos	neg	neg	neg
ERR1672890	4238STDY6445872	EOD	2121199	n/a	2012	blood	Ia	23	CC23	CC23-A	neg	pos	neg	neg	neg	neg	neg	neg	neg	neg	neg	neg	neg	neg	neg	pos	neg	neg	neg
ERR1672891	4238STDY6445873	EOD	2121209	n/a	2012	CSF	IV	196	CC1	CC1-B	neg	pos	neg	neg	neg	neg	neg	neg	neg	neg	neg	neg	neg	neg	neg	pos	neg	neg	neg
ERR1672892	4238STDY6445874	LOD	2121210	n/a	2012	CSF	III	1600	CC19	CC19-A	neg	neg	neg	neg	neg	neg	neg	neg	neg	neg	neg	neg	neg	neg	neg	neg	neg	neg	neg
ERR1672894	4238STDY6445876	LOD	2121231	n/a	2012	blood	III	106	CC19	CC19-A	neg	neg	neg	neg	neg	neg	neg	pos	neg	neg	neg	neg	neg	neg	neg	neg	neg	neg	neg
ERR1672895	4238STDY6445877	EOD	2121234	n/a	2012	CSF	III	12	CC8	CC8-A	neg	neg	neg	neg	neg	neg	neg	neg	neg	neg	neg	neg	neg	neg	neg	pos	neg	neg	neg
ERR1672896	4238STDY6445878	LOD	2121239	n/a	2012	CSF	III	148	CC17	CC17-A0	neg	pos	neg	neg	neg	neg	neg	neg	neg	neg	neg	neg	neg	neg	neg	pos	neg	neg	neg
ERR1672897	4238STDY6445879	EOD	2121249	n/a	2012	blood	Ia	23	CC23	CC23-A	neg	neg	neg	neg	neg	neg	neg	neg	neg	neg	neg	neg	neg	neg	neg	neg	neg	neg	neg
ERR1672898	4238STDY6445880	EOD	2121308	n/a	2012	CSF	III	17	CC17	CC17-A1	neg	pos	neg	neg	neg	neg	neg	neg	neg	neg	neg	neg	neg	neg	neg	pos	neg	neg	neg
ERR1672899	4238STDY6445881	LOD	2121320	n/a	2012	CSF	Ia	24	CC24	NA	neg	neg	neg	neg	neg	neg	neg	neg	neg	neg	neg	neg	neg	neg	neg	pos	neg	neg	neg
ERR1672900	4238STDY6445882	LOD	2121332	n/a	2012	blood	III	529	CC529	NA	neg	neg	neg	neg	neg	neg	neg	neg	neg	neg	neg	neg	neg	neg	neg	neg	pos	neg	neg
ERR1672901	4238STDY6445883	LOD	2121339	n/a	2012	blood	Ia	24	CC24	NA	neg	neg	neg	neg	neg	neg	neg	neg	neg	neg	neg	neg	neg	neg	neg	pos	neg	neg	neg
ERR1672902	4238STDY6445884	EOD	2121354	n/a	2012	blood	III	17	CC17	CC17-A0	neg	neg	neg	neg	neg	neg	neg	neg	neg	neg	neg	neg	neg	neg	neg	pos	neg	neg	neg
ERR1672903	4238STDY6445885	LOD	2121371	n/a	2012	blood	III	17	CC17	CC17-A0	neg	neg	neg	neg	neg	neg	neg	neg	neg	neg	neg	neg	neg	neg	neg	pos	neg	neg	neg
ERR1672904	4238STDY6445886	EOD	2121376	n/a	2012	blood	V	23	CC23	CC23-A	neg	neg	neg	neg	neg	neg	neg	neg	neg	neg	neg	neg	neg	neg	neg	pos	neg	neg	neg
ERR1672905	4238STDY6445887	EOD	2121417	n/a	2012	blood	III	17	CC17	CC17-A0	neg	pos	neg	neg	neg	neg	neg	pos	neg	neg	neg	neg	neg	neg	neg	pos	neg	neg	neg
ERR1672906	4238STDY6445888	EOD	2121476	n/a	2012	CSF	III	27	CC19	CC19-A	neg	neg	neg	neg	neg	neg	neg	neg	neg	neg	neg	neg	neg	neg	neg	neg	neg	neg	neg
ERR1672907	4238STDY6445889	LOD	2121534	n/a	2012	CSF	III	17	CC17	CC17-A1	neg	pos	neg	neg	neg	neg	neg	pos	neg	neg	neg	neg	neg	neg	neg	pos	pos	neg	neg
ERR1672908	4238STDY6445890	EOD	2121573	n/a	2012	blood	IV	2	CC1	CC1-B	neg	neg	neg	neg	neg	neg	neg	neg	neg	neg	neg	neg	neg	neg	neg	neg	neg	neg	neg
ERR1672909	4238STDY6445891	LOD	2121623	n/a	2012	blood	III	17	CC17	CC17-A2	neg	neg	neg	neg	neg	neg	neg	neg	neg	neg	neg	neg	neg	neg	pos	pos	neg	neg	neg
ERR1672910	4238STDY6445892	LOD	2121685	n/a	2012	blood	III	17	CC17	CC17-A2	pos	pos	neg	pos	pos	pos	neg	pos	neg	neg	neg	neg	neg	neg	neg	neg	pos	neg	neg
ERR1672912	4238STDY6445894	LOD	2121687	n/a	2012	CSF	III	17	CC17	CC17-A1	neg	pos	neg	neg	neg	neg	neg	pos	neg	neg	neg	neg	neg	neg	neg	pos	pos	neg	neg
ERR1672913	4238STDY6445895	EOD	2121723	n/a	2012	blood	III	17	CC17	CC17-A0	neg	neg	neg	neg	neg	neg	neg	neg	neg	neg	neg	neg	neg	neg	neg	pos	neg	neg	neg
ERR1672914	4238STDY6445896	EOD	2121724	n/a	2012	blood	III	17	CC17	CC17-A1	neg	neg	neg	neg	neg	neg	neg	neg	neg	neg	neg	neg	neg	neg	neg	pos	neg	neg	neg
ERR1672915	4238STDY6445897	EOD	2130020	n/a	2012	blood	Ia	23	CC23	CC23-A	neg	neg	neg	neg	neg	neg	neg	neg	neg	neg	neg	neg	neg	neg	neg	pos	neg	neg	neg
ERR1672916	4238STDY6445898	LOD	2130021	n/a	2013	CSF	III	95	CC17	CC17-A0	neg	neg	neg	neg	neg	neg	neg	neg	neg	neg	neg	neg	neg	neg	neg	pos	neg	neg	neg
ERR1672917	4238STDY6445899	EOD	2130024	n/a	2013	CSF	III	17	CC17	CC17-A2	pos	pos	neg	pos	pos	pos	neg	pos	neg	neg	neg	neg	pos	pos	neg	neg	pos	neg	neg
ERR1672918	4238STDY6445900	LOD	2130053	n/a	2013	blood	Ib	12	CC8	CC8-A	neg	neg	neg	neg	neg	neg	neg	neg	neg	neg	neg	neg	neg	neg	neg	neg	pos	neg	neg
ERR1672919	4238STDY6445901	EOD	2130106	n/a	2013	CSF	Ia	23	CC23	CC23-A	neg	neg	neg	neg	neg	neg	neg	neg	neg	neg	neg	neg	neg	neg	neg	pos	neg	neg	neg
ERR1672921	4238STDY6445903	LOD	2130135	n/a	2013	blood	Ia	23	CC23	CC23-A	neg	neg	neg	neg	neg	neg	neg	neg	neg	neg	neg	neg	neg	neg	neg	pos	neg	neg	neg
ERR1672922	4238STDY6445904	LOD	2130136	n/a	2013	blood	Ia	23	CC23	CC23-A	neg	neg	neg	neg	neg	neg	neg	neg	neg	neg	neg	neg	neg	neg	neg	pos	neg	neg	neg
ERR1672923	4238STDY6445905	LOD	2130137	n/a	2013	blood	Ia	23	CC23	CC23-A	neg	neg	neg	neg	neg	neg	neg	neg	neg	neg	neg	neg	neg	neg	neg	pos	neg	neg	neg
ERR1672924	4238STDY6445906	LOD	2130159	n/a	2013	blood	III	17	CC17	CC17-A1	neg	pos	neg	neg	neg	neg	neg	pos	neg	neg	neg	neg	neg	neg	neg	pos	pos	neg	neg
ERR1672925	4238STDY6445907	EOD	2130252	n/a	2013	blood	III	19	CC19	CC19-B	neg	neg	neg	neg	neg	neg	neg	neg	neg	neg	neg	neg	neg	neg	neg	pos	neg	neg	neg
ERR1672926	4238STDY6445908	LOD	2130402	n/a	2013	CSF	III	335	CC19	CC19-B	neg	neg	neg	neg	neg	neg	pos	neg	neg	neg	neg	neg	neg	neg	neg	pos	neg	neg	neg
ERR1672927	4238STDY6445909	EOD	2130417	n/a	2013	blood	III	17	CC17	CC17-A1	neg	neg	neg	neg	neg	neg	neg	neg	neg	neg	neg	neg	neg	neg	neg	pos	neg	neg	neg
ERR1672928	4238STDY6445910	LOD	2130431	n/a	2013	CSF	III	19	CC19	CC19-A	neg	neg	neg	neg	neg	neg	neg	neg	neg	neg	neg	neg	neg	neg	neg	pos	neg	neg	neg
ERR1672929	4238STDY6445911	EOD	2130738	n/a	2013	blood	Ia	23	CC23	CC23-A	neg	neg	neg	neg	neg	neg	neg	neg	neg	neg	neg	neg	pos	pos	neg	pos	neg	neg	neg
ERR1672930	4238STDY6445912	EOD	2151228	n/a	2015	blood	III	335	CC19	CC19-B	neg	neg	neg	neg	neg	neg	pos	neg	neg	neg	neg	neg	neg	neg	neg	pos	neg	neg	neg
ERR1672931	4238STDY6445913	EOD	2151284	n/a	2015	blood	III	17	CC17	CC17-A2	pos	pos	neg	pos	pos	pos	neg	pos	neg	neg	neg	neg	neg	neg	neg	neg	pos	neg	neg
ERR1672932	4238STDY6445914	EOD	2151334	n/a	2015	blood	III	17	CC17	CC17-B	neg	pos	neg	neg	neg	neg	neg	neg	neg	neg	neg	neg	neg	neg	neg	pos	neg	neg	neg
ERR1672933	4238STDY6445915	EOD	2151335	n/a	2015	blood	III	17	CC17	CC17-B	neg	neg	neg	neg	neg	neg	neg	neg	neg	neg	neg	neg	neg	neg	neg	pos	neg	neg	neg
ERR1672934	4238STDY6445916	LOD	2151401	n/a	2015	CSF	III	17	CC17	CC17-A2	pos	pos	neg	pos	pos	pos	neg	pos	neg	neg	neg	neg	neg	neg	neg	neg	pos	neg	neg
ERR1672935	4238STDY6445917	EOD	2151417	n/a	2015	blood	Ia	23	CC23	CC23-A	neg	neg	neg	neg	neg	neg	neg	neg	neg	neg	neg	neg	neg	neg	neg	pos	neg	neg	neg
ERR1672936	4238STDY6445918	EOD	2151426	n/a	2015	blood	Ib	1	CC1	CC1-A	neg	neg	neg	neg	neg	neg	neg	neg	neg	neg	neg	neg	neg	neg	neg	pos	neg	neg	neg
