# Supplementary material for: Genetic markers associated with host status and clonal expansion of Group B Streptococcus in the Netherlands
Source: Front Microbiol. 2024 Jul 10;15:1410651. doi: 10.3389/fmicb.2024.1410651 (PMC11266191; doi:10.3389/fmicb.2024.1410651)
Supplement: Supplementary file 5 [file Table_3.XLSX]

## Sheet: Table S3
Table S3: External CC17 (n=650) and Dutch CC17 (n=229) GBS genomes used to determine prevalence of ICESag37 in global CC17 GBS. "n/a" in host status colums means information not available. ICESag37 variant contains additional ant(6-Ia), lnuB and lsaE genes.
Run Accession	Country of isolation	Continent	Year of collection	Host status	Clade ids	Data_type	ICESag37	Serotype	ST
ERR1624839	The Netherlands	Europe	1991	invasive disease	CC17-A0	external study	neg	III	148
ERR1624840	The Netherlands	Europe	1991	invasive disease	CC17-A0	external study	neg	III	17
ERR1624844	The Netherlands	Europe	1991	invasive disease	CC17-A0	external study	neg	III	17
ERR1624846	The Netherlands	Europe	1991	invasive disease	CC17-A0	external study	neg	III	1554
ERR1624849	The Netherlands	Europe	1991	invasive disease	CC17-A0	external study	neg	III	17
ERR1624855	The Netherlands	Europe	1991	invasive disease	CC17-A0	external study	neg	III	109
ERR1624856	The Netherlands	Europe	1991	invasive disease	CC17-A0	external study	neg	III	17
ERR1624864	The Netherlands	Europe	1991	invasive disease	CC17-A0	external study	neg	III	17
ERR1624871	The Netherlands	Europe	1992	invasive disease	CC17-B	external study	neg	III	17
ERR1624877	The Netherlands	Europe	1992	invasive disease	CC17-B	external study	neg	III	17
ERR1624880	The Netherlands	Europe	1992	invasive disease	CC17-A0	external study	neg	III	17
ERR1624885	The Netherlands	Europe	1992	invasive disease	CC17-A2	external study	neg	III	17
ERR1624895	The Netherlands	Europe	1992	invasive disease	CC17-B	external study	neg	III	17
ERR1624901	The Netherlands	Europe	1992	invasive disease	CC17-A2	external study	neg	III	17
ERR1624749	The Netherlands	Europe	1988	invasive disease	CC17-A0	external study	neg	III	17
ERR1624902	The Netherlands	Europe	1992	invasive disease	CC17-A0	external study	neg	III	17
ERR1624906	The Netherlands	Europe	1992	invasive disease	CC17-A0	external study	neg	III	109
ERR1624907	The Netherlands	Europe	1992	invasive disease	CC17-A0	external study	neg	III	17
ERR1624912	The Netherlands	Europe	1992	invasive disease	CC17-A0	external study	neg	III	17
ERR1624915	The Netherlands	Europe	1987	invasive disease	CC17-A1	external study	neg	III	17
ERR1624918	The Netherlands	Europe	1987	invasive disease	CC17-A0	external study	neg	III	17
ERR1624919	The Netherlands	Europe	1987	invasive disease	CC17-B	external study	neg	III	17
ERR1624753	The Netherlands	Europe	1989	invasive disease	CC17-A2	external study	neg	III	17
ERR1624755	The Netherlands	Europe	1989	invasive disease	CC17-A0	external study	neg	III	17
ERR1624758	The Netherlands	Europe	1989	invasive disease	CC17-B	external study	neg	III	17
ERR1624763	The Netherlands	Europe	1989	invasive disease	CC17-B	external study	neg	III	17
ERR1624765	The Netherlands	Europe	1989	invasive disease	CC17-A2	external study	neg	III	17
ERR1624766	The Netherlands	Europe	1989	invasive disease	CC17-A2	external study	neg	III	17
ERR1624769	The Netherlands	Europe	1989	invasive disease	CC17-B	external study	neg	III	17
ERR1624770	The Netherlands	Europe	1989	invasive disease	CC17-A0	external study	neg	III	17
ERR1624772	The Netherlands	Europe	1989	invasive disease	CC17-A0	external study	neg	III	17
ERR1624774	The Netherlands	Europe	1989	invasive disease	CC17-B	external study	neg	III	17
ERR1624775	The Netherlands	Europe	1989	invasive disease	CC17-C	external study	neg	III	17
ERR1624779	The Netherlands	Europe	1989	invasive disease	CC17-A0	external study	neg	III	17
ERR1624737	The Netherlands	Europe	1988	invasive disease	CC17-A1	external study	neg	III	17
ERR1624785	The Netherlands	Europe	1989	invasive disease	CC17-B	external study	neg	III	17
ERR1624789	The Netherlands	Europe	1989	invasive disease	CC17-A0	external study	neg	III	17
ERR1624795	The Netherlands	Europe	1989	invasive disease	CC17-A0	external study	neg	III	1137
ERR1624802	The Netherlands	Europe	1990	invasive disease	CC17-B	external study	neg	III	17
ERR1624807	The Netherlands	Europe	1990	invasive disease	CC17-A0	external study	neg	III	17
ERR1624808	The Netherlands	Europe	1990	invasive disease	CC17-B	external study	neg	III	17
ERR1624740	The Netherlands	Europe	1988	invasive disease	CC17-B	external study	neg	III	17
ERR1624812	The Netherlands	Europe	1990	invasive disease	CC17-A0	external study	neg	III	17
ERR1624813	The Netherlands	Europe	1990	invasive disease	CC17-A0	external study	neg	III	17
ERR1624826	The Netherlands	Europe	1987	invasive disease	CC17-A0	external study	neg	III	17
ERR1625022	The Netherlands	Europe	1995	invasive disease	CC17-A0	external study	neg	III	17
ERR1625028	The Netherlands	Europe	1995	invasive disease	CC17-A0	external study	neg	III	17
ERR1625031	The Netherlands	Europe	1996	invasive disease	CC17-A0	external study	neg	III	17
ERR1625033	The Netherlands	Europe	1996	invasive disease	CC17-B	external study	neg	III	17
ERR1625034	The Netherlands	Europe	1996	invasive disease	CC17-A0	external study	neg	III	17
ERR1625039	The Netherlands	Europe	1996	invasive disease	CC17-A0	external study	neg	III	17
ERR1625043	The Netherlands	Europe	1996	invasive disease	CC17-A0	external study	neg	III	550
ERR1625044	The Netherlands	Europe	1996	invasive disease	CC17-A0	external study	neg	III	17
ERR1625048	The Netherlands	Europe	1996	invasive disease	CC17-A0	external study	neg	III	17
ERR1625049	The Netherlands	Europe	1996	invasive disease	CC17-A2	external study	neg	III	17
ERR1625051	The Netherlands	Europe	1996	invasive disease	CC17-A0	external study	neg	III	17
ERR1624935	The Netherlands	Europe	1993	invasive disease	CC17-B	external study	neg	III	17
ERR1625053	The Netherlands	Europe	1996	invasive disease	CC17-A0	external study	neg	III	148
ERR1625055	The Netherlands	Europe	1996	invasive disease	CC17-A0	external study	neg	III	17
ERR1625056	The Netherlands	Europe	1996	invasive disease	CC17-A0	external study	neg	III	148
ERR1625060	The Netherlands	Europe	1996	invasive disease	CC17-A0	external study	neg	III	17
ERR1625070	The Netherlands	Europe	1996	invasive disease	CC17-A0	external study	neg	III	17
ERR1625072	The Netherlands	Europe	1997	invasive disease	CC17-B	external study	neg	III	17
ERR1625078	The Netherlands	Europe	1997	invasive disease	CC17-B	external study	neg	III	1532
ERR1625080	The Netherlands	Europe	1997	invasive disease	CC17-A0	external study	neg	III	17
ERR1624938	The Netherlands	Europe	1993	invasive disease	CC17-B	external study	neg	III	17
ERR1625085	The Netherlands	Europe	1997	invasive disease	CC17-A0	external study	neg	III	17
ERR1625086	The Netherlands	Europe	1997	invasive disease	CC17-A0	external study	neg	III	17
ERR1625089	The Netherlands	Europe	1997	invasive disease	CC17-A0	external study	neg	III	17
ERR1624939	The Netherlands	Europe	1993	invasive disease	CC17-A1	external study	neg	III	17
ERR1625096	The Netherlands	Europe	1997	invasive disease	CC17-A0	external study	neg	III	17
ERR1625099	The Netherlands	Europe	1997	invasive disease	CC17-A2	external study	neg	III	17
ERR1625102	The Netherlands	Europe	1997	invasive disease	CC17-A1	external study	neg	III	17
ERR1625103	The Netherlands	Europe	1997	invasive disease	CC17-A1	external study	neg	III	17
ERR1625105	The Netherlands	Europe	1987	invasive disease	CC17-A0	external study	neg	III	17
ERR1624941	The Netherlands	Europe	1993	invasive disease	CC17-A0	external study	neg	III	17
ERR1624924	The Netherlands	Europe	1993	invasive disease	CC17-A0	external study	neg	III	17
ERR1624942	The Netherlands	Europe	1993	invasive disease	CC17-A0	external study	neg	III	17
ERR1624945	The Netherlands	Europe	1993	invasive disease	CC17-B	external study	neg	III	17
ERR1624950	The Netherlands	Europe	1993	invasive disease	CC17-A0	external study	neg	III	17
ERR1624951	The Netherlands	Europe	1993	invasive disease	CC17-B	external study	neg	III	17
ERR1624957	The Netherlands	Europe	1993	invasive disease	CC17-B	external study	neg	III	17
ERR1624958	The Netherlands	Europe	1994	invasive disease	CC17-B	external study	neg	III	17
ERR1624959	The Netherlands	Europe	1994	invasive disease	CC17-B	external study	neg	III	17
ERR1624960	The Netherlands	Europe	1994	invasive disease	CC17-A0	external study	neg	III	17
ERR1624961	The Netherlands	Europe	1994	invasive disease	CC17-B	external study	neg	III	17
ERR1624926	The Netherlands	Europe	1993	invasive disease	CC17-A1	external study	neg	III	17
ERR1624971	The Netherlands	Europe	1994	invasive disease	CC17-A1	external study	neg	III	17
ERR1624927	The Netherlands	Europe	1993	invasive disease	CC17-A0	external study	neg	III	17
ERR1624973	The Netherlands	Europe	1994	invasive disease	CC17-A0	external study	neg	III	17
ERR1624977	The Netherlands	Europe	1994	invasive disease	CC17-B	external study	neg	III	1568
ERR1624979	The Netherlands	Europe	1994	invasive disease	CC17-A0	external study	neg	III	17
ERR1624981	The Netherlands	Europe	1994	invasive disease	CC17-B	external study	neg	III	17
ERR1624983	The Netherlands	Europe	1994	invasive disease	CC17-B	external study	neg	III	17
ERR1624984	The Netherlands	Europe	1994	invasive disease	CC17-A0	external study	neg	III	17
ERR1624989	The Netherlands	Europe	1995	invasive disease	CC17-B	external study	neg	III	17
ERR1624993	The Netherlands	Europe	1995	invasive disease	CC17-A0	external study	neg	III	17
ERR1624995	The Netherlands	Europe	1995	invasive disease	CC17-A0	external study	neg	III	17
ERR1625002	The Netherlands	Europe	1995	invasive disease	CC17-A0	external study	neg	III	17
ERR1625007	The Netherlands	Europe	1995	invasive disease	CC17-A0	external study	neg	III	17
ERR1625008	The Netherlands	Europe	1995	invasive disease	CC17-A1	external study	neg	III	17
ERR1625010	The Netherlands	Europe	1987	invasive disease	CC17-B	external study	neg	III	17
ERR1625011	The Netherlands	Europe	1987	invasive disease	CC17-A0	external study	neg	III	17
ERR1625012	The Netherlands	Europe	1987	invasive disease	CC17-A0	external study	neg	III	17
ERR1625015	The Netherlands	Europe	1987	invasive disease	CC17-A0	external study	neg	III	17
ERR1625017	The Netherlands	Europe	1995	invasive disease	CC17-B	external study	neg	III	1607
ERR1625113	The Netherlands	Europe	1997	invasive disease	CC17-A0	external study	neg	III	17
ERR1625213	The Netherlands	Europe	1999	invasive disease	CC17-A0	external study	neg	III	17
ERR1625215	The Netherlands	Europe	1999	invasive disease	CC17-A1	external study	neg	III	17
ERR1625217	The Netherlands	Europe	1999	invasive disease	CC17-A0	external study	neg	III	148
ERR1625220	The Netherlands	Europe	2000	invasive disease	CC17-A1	external study	neg	III	17
ERR1625123	The Netherlands	Europe	1998	invasive disease	CC17-A0	external study	neg	III	17
ERR1625222	The Netherlands	Europe	2000	invasive disease	CC17-A2	external study	neg	III	17
ERR1625223	The Netherlands	Europe	2000	invasive disease	CC17-A2	external study	neg	III	17
ERR1625224	The Netherlands	Europe	2000	invasive disease	CC17-A1	external study	neg	III	17
ERR1625228	The Netherlands	Europe	2000	invasive disease	CC17-A2	external study	neg	III	17
ERR1625229	The Netherlands	Europe	2000	invasive disease	CC17-A1	external study	neg	III	17
ERR1625232	The Netherlands	Europe	2000	invasive disease	CC17-A0	external study	neg	III	17
ERR1625233	The Netherlands	Europe	2000	invasive disease	CC17-A0	external study	neg	III	17
ERR1625237	The Netherlands	Europe	2000	invasive disease	CC17-A0	external study	neg	III	1584
ERR1625125	The Netherlands	Europe	1998	invasive disease	CC17-A0	external study	neg	III	17
ERR1625243	The Netherlands	Europe	2000	invasive disease	CC17-A1	external study	neg	III	17
ERR1625251	The Netherlands	Europe	2000	invasive disease	CC17-B	external study	neg	III	17
ERR1625252	The Netherlands	Europe	2000	invasive disease	CC17-A1	external study	neg	III	1585
ERR1625254	The Netherlands	Europe	2000	invasive disease	CC17-A1	external study	neg	III	17
ERR1625255	The Netherlands	Europe	2000	invasive disease	CC17-A2	external study	neg	III	17
ERR1625256	The Netherlands	Europe	2000	invasive disease	CC17-B	external study	neg	III	17
ERR1625257	The Netherlands	Europe	2000	invasive disease	CC17-A1	external study	neg	III	17
ERR1625261	The Netherlands	Europe	2000	invasive disease	CC17-A0	external study	neg	III	17
ERR1625264	The Netherlands	Europe	2000	invasive disease	CC17-A0	external study	neg	III	17
ERR1625265	The Netherlands	Europe	2000	invasive disease	CC17-A0	external study	neg	III	17
ERR1625267	The Netherlands	Europe	2000	invasive disease	CC17-A1	external study	neg	III	17
ERR1625268	The Netherlands	Europe	2000	invasive disease	CC17-A0	external study	neg	III	17
ERR1625128	The Netherlands	Europe	1998	invasive disease	CC17-A0	external study	neg	III	17
ERR1625278	The Netherlands	Europe	2001	invasive disease	CC17-B	external study	neg	III	17
ERR1625279	The Netherlands	Europe	2001	invasive disease	CC17-A0	external study	neg	III	17
ERR1625283	The Netherlands	Europe	2001	invasive disease	CC17-A0	external study	neg	III	17
ERR1625284	The Netherlands	Europe	2001	invasive disease	CC17-A2	external study	neg	III	17
ERR1625288	The Netherlands	Europe	2001	invasive disease	CC17-A2	external study	neg	III	17
ERR1625290	The Netherlands	Europe	2001	invasive disease	CC17-B	external study	neg	III	17
ERR1625291	The Netherlands	Europe	2001	invasive disease	CC17-B	external study	neg	III	17
ERR1625292	The Netherlands	Europe	2001	invasive disease	CC17-A0	external study	neg	III	17
ERR1625294	The Netherlands	Europe	2001	invasive disease	CC17-B	external study	neg	III	17
ERR1625298	The Netherlands	Europe	1987	invasive disease	CC17-A0	external study	neg	III	17
ERR1625132	The Netherlands	Europe	1998	invasive disease	CC17-A1	external study	neg	III	17
ERR1625133	The Netherlands	Europe	1998	invasive disease	CC17-B	external study	neg	III	17
ERR1625134	The Netherlands	Europe	1998	invasive disease	CC17-A0	external study	neg	III	17
ERR1625141	The Netherlands	Europe	1998	invasive disease	CC17-B	external study	neg	III	17
ERR1625149	The Netherlands	Europe	1998	invasive disease	CC17-B	external study	neg	III	17
ERR1625152	The Netherlands	Europe	1998	invasive disease	CC17-A0	external study	neg	III	17
ERR1625153	The Netherlands	Europe	1998	invasive disease	CC17-A0	external study	neg	III	17
ERR1625158	The Netherlands	Europe	1999	invasive disease	CC17-A1	external study	neg	III	17
ERR1625162	The Netherlands	Europe	1999	invasive disease	CC17-A0	external study	neg	III	17
ERR1625163	The Netherlands	Europe	1999	invasive disease	CC17-A0	external study	neg	III	1299
ERR1625164	The Netherlands	Europe	1999	invasive disease	CC17-B	external study	neg	III	17
ERR1625167	The Netherlands	Europe	1999	invasive disease	CC17-A0	external study	neg	III	17
ERR1625169	The Netherlands	Europe	1999	invasive disease	CC17-A0	external study	neg	III	17
ERR1625184	The Netherlands	Europe	1999	invasive disease	CC17-C	external study	neg	IV	291
ERR1625187	The Netherlands	Europe	1999	invasive disease	CC17-A1	external study	neg	III	17
ERR1625188	The Netherlands	Europe	1999	invasive disease	CC17-A0	external study	neg	III	17
ERR1625191	The Netherlands	Europe	1999	invasive disease	CC17-A1	external study	neg	III	17
ERR1625195	The Netherlands	Europe	1999	invasive disease	CC17-A0	external study	neg	III	17
ERR1625198	The Netherlands	Europe	1999	invasive disease	CC17-A0	external study	neg	III	148
ERR1625121	The Netherlands	Europe	1998	invasive disease	CC17-B	external study	neg	III	17
ERR1625207	The Netherlands	Europe	1999	invasive disease	CC17-B	external study	neg	III	17
ERR1625209	The Netherlands	Europe	1999	invasive disease	CC17-A0	external study	neg	III	17
ERR1625210	The Netherlands	Europe	1999	invasive disease	CC17-A2	external study	neg	III	17
ERR1625303	The Netherlands	Europe	2001	invasive disease	CC17-A0	external study	neg	III	17
ERR1625402	The Netherlands	Europe	2003	invasive disease	CC17-A1	external study	neg	III	17
ERR1625403	The Netherlands	Europe	2003	invasive disease	CC17-A1	external study	neg	III	17
ERR1625407	The Netherlands	Europe	2003	invasive disease	CC17-A1	external study	neg	III	17
ERR1625408	The Netherlands	Europe	2003	invasive disease	CC17-B	external study	neg	III	1537
ERR1625411	The Netherlands	Europe	2003	invasive disease	CC17-C	external study	neg	III	17
ERR1625417	The Netherlands	Europe	2003	invasive disease	CC17-B	external study	neg	III	17
ERR1625422	The Netherlands	Europe	2003	invasive disease	CC17-A0	external study	neg	III	148
ERR1625423	The Netherlands	Europe	2003	invasive disease	CC17-B	external study	neg	III	1586
ERR1625424	The Netherlands	Europe	2003	invasive disease	CC17-A1	external study	neg	III	17
ERR1625429	The Netherlands	Europe	2003	invasive disease	CC17-A2	external study	neg	III	17
ERR1625315	The Netherlands	Europe	2001	invasive disease	CC17-A0	external study	neg	III	17
ERR1625435	The Netherlands	Europe	2003	invasive disease	CC17-A1	external study	neg	III	17
ERR1625438	The Netherlands	Europe	2003	invasive disease	CC17-A2	external study	neg	III	17
ERR1625316	The Netherlands	Europe	2001	invasive disease	CC17-A0	external study	neg	III	17
ERR1625450	The Netherlands	Europe	2003	invasive disease	CC17-A1	external study	neg	III	17
ERR1625317	The Netherlands	Europe	2001	invasive disease	CC17-A0	external study	neg	III	18
ERR1625453	The Netherlands	Europe	2003	invasive disease	CC17-A1	external study	neg	III	17
ERR1625454	The Netherlands	Europe	2003	invasive disease	CC17-A0	external study	neg	III	17
ERR1625455	The Netherlands	Europe	2003	invasive disease	CC17-A1	external study	neg	III	17
ERR1625457	The Netherlands	Europe	2003	invasive disease	CC17-A0	external study	neg	III	17
ERR1625458	The Netherlands	Europe	2003	invasive disease	CC17-A1	external study	neg	III	17
ERR1625459	The Netherlands	Europe	2003	invasive disease	CC17-A1	external study	neg	III	17
ERR1625460	The Netherlands	Europe	2003	invasive disease	CC17-A1	external study	neg	III	17
ERR1625461	The Netherlands	Europe	2004	invasive disease	CC17-A1	external study	neg	III	17
ERR1625464	The Netherlands	Europe	2004	invasive disease	CC17-A0	external study	neg	III	17
ERR1625469	The Netherlands	Europe	2004	invasive disease	CC17-A1	external study	neg	III	17
ERR1625470	The Netherlands	Europe	2004	invasive disease	CC17-A1	external study	neg	III	17
ERR1625471	The Netherlands	Europe	2004	invasive disease	CC17-B	external study	neg	III	17
ERR1625319	The Netherlands	Europe	2001	invasive disease	CC17-A1	external study	neg	III	17
ERR1625480	The Netherlands	Europe	2004	invasive disease	CC17-B	external study	neg	III	1537
ERR1625482	The Netherlands	Europe	2004	invasive disease	CC17-A1	external study	neg	III	17
ERR1625324	The Netherlands	Europe	2001	invasive disease	CC17-A2	external study	neg	III	17
ERR1625327	The Netherlands	Europe	2001	invasive disease	CC17-A1	external study	neg	III	17
ERR1625329	The Netherlands	Europe	2002	invasive disease	CC17-A1	external study	neg	III	17
ERR1625330	The Netherlands	Europe	2002	invasive disease	CC17-B	external study	neg	III	17
ERR1625331	The Netherlands	Europe	2002	invasive disease	CC17-A1	external study	neg	III	17
ERR1625337	The Netherlands	Europe	2002	invasive disease	CC17-B	external study	neg	III	17
ERR1625341	The Netherlands	Europe	2002	invasive disease	CC17-B	external study	neg	III	17
ERR1625306	The Netherlands	Europe	2001	invasive disease	CC17-A0	external study	neg	III	17
ERR1625346	The Netherlands	Europe	2002	invasive disease	CC17-A1	external study	neg	III	17
ERR1625348	The Netherlands	Europe	2002	invasive disease	CC17-A0	external study	neg	III	17
ERR1625307	The Netherlands	Europe	2001	invasive disease	CC17-A0	external study	neg	III	17
ERR1625356	The Netherlands	Europe	2002	invasive disease	CC17-A0	external study	neg	III	17
ERR1625360	The Netherlands	Europe	2002	invasive disease	CC17-B	external study	neg	III	17
ERR1625367	The Netherlands	Europe	2002	invasive disease	CC17-A1	external study	neg	III	17
ERR1625370	The Netherlands	Europe	2002	invasive disease	CC17-B	external study	neg	III	484
ERR1625372	The Netherlands	Europe	2002	invasive disease	CC17-B	external study	neg	III	17
ERR1625373	The Netherlands	Europe	2002	invasive disease	CC17-A1	external study	neg	III	17
ERR1625377	The Netherlands	Europe	2002	invasive disease	CC17-A0	external study	neg	III	17
ERR1625378	The Netherlands	Europe	2002	invasive disease	CC17-B	external study	neg	III	1004
ERR1625383	The Netherlands	Europe	2002	invasive disease	CC17-A1	external study	neg	III	17
ERR1625387	The Netherlands	Europe	2003	invasive disease	CC17-A2	external study	neg	III	17
ERR1625388	The Netherlands	Europe	2003	invasive disease	CC17-A0	external study	neg	III	17
ERR1625311	The Netherlands	Europe	2001	invasive disease	CC17-A0	external study	neg	III	17
ERR1625393	The Netherlands	Europe	1988	invasive disease	CC17-A0	external study	neg	III	17
ERR1625396	The Netherlands	Europe	1988	invasive disease	CC17-B	external study	neg	III	1561
ERR1625397	The Netherlands	Europe	2003	invasive disease	CC17-A1	external study	neg	III	17
ERR1625398	The Netherlands	Europe	2003	invasive disease	CC17-A0	external study	neg	III	17
ERR1625401	The Netherlands	Europe	2003	invasive disease	CC17-A0	external study	neg	III	17
ERR1659781	The Netherlands	Europe	2014	invasive disease	CC17-A1	this study	neg	III	17
ERR1659783	The Netherlands	Europe	2014	invasive disease	CC17-A2	this study	pos	III	17
ERR1659792	The Netherlands	Europe	2014	invasive disease	CC17-A2	this study	pos	III	17
ERR1659691	The Netherlands	Europe	2013	invasive disease	CC17-B	this study	neg	III	17
ERR1659802	The Netherlands	Europe	2014	invasive disease	CC17-A2	this study	pos	III	17
ERR1659803	The Netherlands	Europe	2014	invasive disease	CC17-A2	this study	neg	III	17
ERR1659813	The Netherlands	Europe	2014	invasive disease	CC17-A2	external study	pos	III	17
ERR1659815	The Netherlands	Europe	2014	invasive disease	CC17-A1	external study	neg	III	17
ERR1659818	The Netherlands	Europe	2015	invasive disease	CC17-A2	this study	pos	III	17
ERR1659823	The Netherlands	Europe	2015	invasive disease	CC17-A1	this study	neg	III	17
ERR1659694	The Netherlands	Europe	2013	invasive disease	CC17-A0	this study	neg	III	17
ERR1659832	The Netherlands	Europe	2015	invasive disease	CC17-A2	this study	pos	III	17
ERR1659846	The Netherlands	Europe	2015	invasive disease	CC17-A2	this study	pos	III	17
ERR1659859	The Netherlands	Europe	2015	invasive disease	CC17-B	this study	neg	III	17
ERR1659866	The Netherlands	Europe	2016	invasive disease	CC17-A1	this study	neg	III	17
ERR1659698	The Netherlands	Europe	2013	invasive disease	CC17-A2	this study	pos	III	17
ERR1659703	The Netherlands	Europe	2013	invasive disease	CC17-A2	this study	pos	III	17
ERR1659718	The Netherlands	Europe	2013	invasive disease	CC17-A2	external study	pos	III	1543
ERR1659732	The Netherlands	Europe	2013	invasive disease	CC17-A2	this study	pos	III	17
ERR1659737	The Netherlands	Europe	2014	invasive disease	CC17-A2	this study	pos	III	1573
ERR1659738	The Netherlands	Europe	2014	invasive disease	CC17-A1	this study	pos	III	17
ERR1659740	The Netherlands	Europe	2014	invasive disease	CC17-A2	this study	pos	III	1573
ERR1659741	The Netherlands	Europe	2014	invasive disease	CC17-A1	this study	neg	III	17
ERR1659753	The Netherlands	Europe	2014	invasive disease	CC17-A2	this study	pos	III	17
ERR1659687	The Netherlands	Europe	2013	invasive disease	CC17-A1	this study	neg	III	17
ERR1659761	The Netherlands	Europe	2014	invasive disease	CC17-A2	this study	pos	III	17
ERR1659775	The Netherlands	Europe	2014	invasive disease	CC17-A2	this study	pos	III	17
ERR1672472	The Netherlands	Europe	2006	invasive disease	CC17-A1	this study	neg	III	17
ERR1672473	The Netherlands	Europe	2006	invasive disease	CC17-A0	this study	neg	III	17
ERR1672478	The Netherlands	Europe	2006	invasive disease	CC17-B	this study	neg	III	17
ERR1672487	The Netherlands	Europe	2006	invasive disease	CC17-B	this study	neg	III	17
ERR1672489	The Netherlands	Europe	2006	invasive disease	CC17-A1	this study	neg	III	17
ERR1672492	The Netherlands	Europe	2006	invasive disease	CC17-A0	this study	neg	III	17
ERR1672493	The Netherlands	Europe	2006	invasive disease	CC17-A0	this study	neg	III	17
ERR1672496	The Netherlands	Europe	2007	invasive disease	CC17-A0	this study	neg	III	1592
ERR1672499	The Netherlands	Europe	2007	invasive disease	CC17-A1	this study	neg	III	17
ERR1672384	The Netherlands	Europe	2004	invasive disease	CC17-B	external study	neg	III	1581
ERR1672507	The Netherlands	Europe	2007	invasive disease	CC17-A1	this study	neg	III	17
ERR1672509	The Netherlands	Europe	2007	invasive disease	CC17-A1	this study	neg	III	17
ERR1672510	The Netherlands	Europe	2007	invasive disease	CC17-A1	this study	neg	III	17
ERR1672515	The Netherlands	Europe	2007	invasive disease	CC17-A0	this study	neg	III	17
ERR1672517	The Netherlands	Europe	2007	invasive disease	CC17-A1	this study	neg	III	17
ERR1672518	The Netherlands	Europe	2007	invasive disease	CC17-A0	this study	neg	III	17
ERR1672522	The Netherlands	Europe	2007	invasive disease	CC17-A1	this study	neg	III	17
ERR1672523	The Netherlands	Europe	2007	invasive disease	CC17-A1	this study	neg	III	17
ERR1672524	The Netherlands	Europe	2007	invasive disease	CC17-A1	this study	neg	III	515
ERR1672525	The Netherlands	Europe	2007	invasive disease	CC17-A0	this study	neg	III	17
ERR1672526	The Netherlands	Europe	2007	invasive disease	CC17-A1	this study	neg	III	17
ERR1672527	The Netherlands	Europe	2007	invasive disease	CC17-A1	this study	neg	III	17
ERR1672528	The Netherlands	Europe	2007	invasive disease	CC17-A1	this study	neg	III	17
ERR1672387	The Netherlands	Europe	2004	invasive disease	CC17-B	external study	neg	III	17
ERR1672532	The Netherlands	Europe	2007	invasive disease	CC17-A1	this study	neg	III	17
ERR1672533	The Netherlands	Europe	2007	invasive disease	CC17-B	this study	neg	III	17
ERR1672540	The Netherlands	Europe	2007	invasive disease	CC17-A1	this study	neg	III	17
ERR1672544	The Netherlands	Europe	2007	invasive disease	CC17-A1	this study	neg	III	17
ERR1672545	The Netherlands	Europe	2007	invasive disease	CC17-A1	this study	neg	III	17
ERR1672548	The Netherlands	Europe	2007	invasive disease	CC17-A2	this study	neg	III	17
ERR1672551	The Netherlands	Europe	2007	invasive disease	CC17-A1	this study	neg	III	17
ERR1672552	The Netherlands	Europe	2001	invasive disease	CC17-A0	external study	neg	III	17
ERR1672554	The Netherlands	Europe	2013	invasive disease	CC17-A2	this study	pos	III	17
ERR1672557	The Netherlands	Europe	2016	invasive disease	CC17-A2	this study	pos	III	17
ERR1672390	The Netherlands	Europe	2004	invasive disease	CC17-A1	external study	neg	III	17
ERR1672392	The Netherlands	Europe	2004	invasive disease	CC17-A1	external study	neg	III	17
ERR1672396	The Netherlands	Europe	2004	invasive disease	CC17-A1	external study	neg	III	17
ERR1672374	The Netherlands	Europe	2004	invasive disease	CC17-A1	external study	neg	III	17
ERR1672406	The Netherlands	Europe	2005	invasive disease	CC17-A1	external study	neg	III	1593
ERR1672419	The Netherlands	Europe	2005	invasive disease	CC17-A1	external study	neg	III	17
ERR1672425	The Netherlands	Europe	2005	invasive disease	CC17-B	external study	neg	III	17
ERR1672426	The Netherlands	Europe	2005	invasive disease	CC17-A1	external study	neg	III	17
ERR1672428	The Netherlands	Europe	2005	invasive disease	CC17-A1	external study	neg	III	17
ERR1672430	The Netherlands	Europe	2005	invasive disease	CC17-A1	external study	neg	III	17
ERR1672433	The Netherlands	Europe	2005	invasive disease	CC17-A1	external study	neg	III	17
ERR1672434	The Netherlands	Europe	2005	invasive disease	CC17-A1	external study	neg	III	17
ERR1672435	The Netherlands	Europe	2005	invasive disease	CC17-C	external study	neg	III	17
ERR1672438	The Netherlands	Europe	2005	invasive disease	CC17-A1	external study	neg	III	17
ERR1672441	The Netherlands	Europe	2005	invasive disease	CC17-A1	external study	neg	III	17
ERR1672443	The Netherlands	Europe	2005	invasive disease	CC17-B	external study	neg	III	17
ERR1672448	The Netherlands	Europe	2006	invasive disease	CC17-B	this study	neg	III	17
ERR1672449	The Netherlands	Europe	2006	invasive disease	CC17-B	this study	neg	III	17
ERR1672452	The Netherlands	Europe	2006	invasive disease	CC17-A1	this study	neg	III	1498
ERR1672458	The Netherlands	Europe	2006	invasive disease	CC17-A2	this study	neg	III	17
ERR1672461	The Netherlands	Europe	1988	invasive disease	CC17-A0	external study	neg	III	17
ERR1672466	The Netherlands	Europe	2006	invasive disease	CC17-A0	this study	neg	III	17
ERR1672468	The Netherlands	Europe	2006	invasive disease	CC17-B	this study	neg	III	17
ERR1672469	The Netherlands	Europe	2006	invasive disease	CC17-A0	this study	neg	III	17
ERR1672470	The Netherlands	Europe	2006	invasive disease	CC17-B	this study	neg	III	1565
ERR1672570	The Netherlands	Europe	2008	invasive disease	CC17-A1	this study	neg	III	17
ERR1672662	The Netherlands	Europe	2009	invasive disease	CC17-A0	this study	neg	III	148
ERR1672663	The Netherlands	Europe	2009	invasive disease	CC17-C	external study	neg	IV	291
ERR1672664	The Netherlands	Europe	2009	invasive disease	CC17-A1	this study	neg	III	17
ERR1672668	The Netherlands	Europe	2009	invasive disease	CC17-A1	this study	neg	III	17
ERR1672670	The Netherlands	Europe	2009	invasive disease	CC17-A0	this study	neg	III	17
ERR1672680	The Netherlands	Europe	2009	invasive disease	CC17-A1	this study	neg	III	17
ERR1672681	The Netherlands	Europe	2009	invasive disease	CC17-B	this study	neg	III	17
ERR1672684	The Netherlands	Europe	2009	invasive disease	CC17-A1	this study	neg	III	17
ERR1672703	The Netherlands	Europe	2010	invasive disease	CC17-A1	this study	neg	III	17
ERR1672708	The Netherlands	Europe	2010	invasive disease	CC17-C	this study	neg	III	17
ERR1672723	The Netherlands	Europe	2010	invasive disease	CC17-A1	this study	neg	III	17
ERR1672577	The Netherlands	Europe	2008	invasive disease	CC17-B	this study	neg	III	17
ERR1672739	The Netherlands	Europe	2010	invasive disease	CC17-A1	this study	neg	III	17
ERR1672578	The Netherlands	Europe	2008	invasive disease	CC17-A1	this study	neg	III	17
ERR1672743	The Netherlands	Europe	2016	invasive disease	CC17-A2	this study	neg	III	17
ERR1672579	The Netherlands	Europe	2008	invasive disease	CC17-A1	this study	neg	III	17
ERR1672562	The Netherlands	Europe	2008	invasive disease	CC17-A1	this study	neg	III	17
ERR1672584	The Netherlands	Europe	2008	invasive disease	CC17-A1	this study	neg	III	17
ERR1672563	The Netherlands	Europe	2008	invasive disease	CC17-A1	this study	neg	III	17
ERR1672591	The Netherlands	Europe	2008	invasive disease	CC17-A2	this study	neg	III	17
ERR1672595	The Netherlands	Europe	2008	invasive disease	CC17-A1	this study	neg	III	17
ERR1672600	The Netherlands	Europe	2008	invasive disease	CC17-A2	this study	neg	III	17
ERR1672604	The Netherlands	Europe	2008	invasive disease	CC17-A1	this study	neg	III	17
ERR1672610	The Netherlands	Europe	2008	invasive disease	CC17-A2	this study	neg	III	17
ERR1672625	The Netherlands	Europe	2009	invasive disease	CC17-A1	this study	neg	III	17
ERR1672633	The Netherlands	Europe	2009	invasive disease	CC17-A1	this study	neg	III	17
ERR1672637	The Netherlands	Europe	2009	invasive disease	CC17-A2	this study	neg	III	17
ERR1672650	The Netherlands	Europe	2016	invasive disease	CC17-A1	this study	neg	III	17
ERR1672653	The Netherlands	Europe	2016	invasive disease	CC17-A2	this study	pos	III	17
ERR1672656	The Netherlands	Europe	2009	invasive disease	CC17-B	this study	neg	III	17
ERR1672749	The Netherlands	Europe	2010	invasive disease	CC17-C	this study	neg	III	1596
ERR1672848	The Netherlands	Europe	2012	invasive disease	CC17-A1	this study	pos	III	17
ERR1672854	The Netherlands	Europe	2012	invasive disease	CC17-A1	this study	neg	III	1567
ERR1672883	The Netherlands	Europe	2012	invasive disease	CC17-A1	this study	neg	III	17
ERR1672903	The Netherlands	Europe	2012	invasive disease	CC17-A0	this study	neg	III	17
ERR1672910	The Netherlands	Europe	2012	invasive disease	CC17-A2	this study	pos	III	17
ERR1672911	The Netherlands	Europe	2012	invasive disease	CC17-A2	external study	pos	III	17
ERR1672917	The Netherlands	Europe	2013	invasive disease	CC17-A2	this study	pos	III	17
ERR1672931	The Netherlands	Europe	2015	invasive disease	CC17-A2	this study	pos	III	17
ERR1672933	The Netherlands	Europe	2015	invasive disease	CC17-B	this study	neg	III	17
ERR1672934	The Netherlands	Europe	2015	invasive disease	CC17-A2	this study	pos	III	17
ERR1672776	The Netherlands	Europe	2011	invasive disease	CC17-A1	external study	neg	III	17
ERR1672751	The Netherlands	Europe	2010	invasive disease	CC17-A1	this study	neg	III	17
ERR1672793	The Netherlands	Europe	2011	invasive disease	CC17-A1	this study	neg	III	17
ERR1672797	The Netherlands	Europe	2011	invasive disease	CC17-A0	this study	neg	III	17
ERR1672800	The Netherlands	Europe	2011	invasive disease	CC17-A2	this study	pos	III	17
ERR1672754	The Netherlands	Europe	2010	invasive disease	CC17-A1	external study	neg	III	17
ERR1672756	The Netherlands	Europe	2010	invasive disease	CC17-B	this study	neg	III	17
ERR1672829	The Netherlands	Europe	2011	invasive disease	CC17-A1	this study	neg	III	1498
ERR1672832	The Netherlands	Europe	2012	invasive disease	CC17-A1	this study	neg	III	17
ERR1672847	The Netherlands	Europe	2012	invasive disease	CC17-A1	this study	neg	III	1498
ERR3217866	UK	Europe	2015	carriage	CC17-A2	external study	pos	III	1625
ERR3395603	UK	Europe	2015	carriage	CC17-A2	external study	neg	III	17
ERR3395623	UK	Europe	2014	carriage	CC17-A2	external study	pos	III	17
ERR3395754	UK	Europe	2014	carriage	CC17-B	external study	neg	III	17
ERR3395768	UK	Europe	2014	carriage	CC17-A2	external study	neg	III	17
ERR3395783	UK	Europe	2015	carriage	CC17-A1	external study	neg	III	17
ERR3395793	UK	Europe	2015	carriage	CC17-A1	external study	neg	III	17
ERR3395819	UK	Europe	2014	carriage	CC17-A2	external study	pos	III	17
ERR3409504	UK	Europe	2014	carriage	CC17-B	external study	neg	III	484
ERR3409570	UK	Europe	2015	carriage	CC17-A2	external study	pos	III	17
ERR3409590	UK	Europe	2015	carriage	CC17-C	external study	neg	III	17
ERR3409615	UK	Europe	2015	carriage	CC17-A1	external study	neg	III	17
ERR3409645	UK	Europe	2015	carriage	CC17-A1	external study	neg	III	1354
ERR3467774	Gambia	Africa	2014	carriage	CC17-A1	external study	neg	III	17
ERR3467824	Gambia	Africa	2014	carriage	CC17-C	external study	neg	III	17
ERR3467858	Gambia	Africa	2015	carriage	CC17-C	external study	neg	III	17
ERR3467895	Gambia	Africa	2014	carriage	CC17-C	external study	neg	III	17
ERR3468025	Gambia	Africa	2015	carriage	CC17-A1	external study	neg	III	17
ERR3468048	Gambia	Africa	2014	carriage	CC17-A1	external study	neg	III	17
ERR3468101	Gambia	Africa	2014	carriage	CC17-C	external study	neg	III	17
ERR3467935	Gambia	Africa	2015	carriage	CC17-C	external study	neg	III	17
ERR3468198	Gambia	Africa	2014	carriage	CC17-C	external study	neg	III	17
ERR3479266	Gambia	Africa	2014	carriage	CC17-C	external study	neg	III	1354
ERR3479297	Gambia	Africa	2014	carriage	CC17-A1	external study	neg	III	17
ERR3479302	Gambia	Africa	2015	carriage	CC17-A1	external study	neg	III	17
ERR3468279	Gambia	Africa	2014	carriage	CC17-C	external study	neg	III	17
ERR5430357	The Netherlands	Europe	2019	carriage	CC17-B	this study	neg	III	287
ERR5430367	The Netherlands	Europe	2019	carriage	CC17-A2	this study	pos	III	17
ERR5430368	The Netherlands	Europe	2018	carriage	CC17-C	this study	neg	IV	291
ERR5430380	The Netherlands	Europe	2019	carriage	CC17-A2	this study	pos	III	17
ERR5430404	The Netherlands	Europe	2019	carriage	CC17-A1	this study	neg	III	17
ERR5430410	The Netherlands	Europe	2019	carriage	CC17-A1	this study	neg	III	17
ERR5430419	The Netherlands	Europe	2018	carriage	CC17-A1	this study	neg	III	17
ERR5430427	The Netherlands	Europe	2019	carriage	CC17-B	this study	neg	III	287
ERR5430434	The Netherlands	Europe	2019	carriage	CC17-C	this study	neg	IV	291
ERR5430444	The Netherlands	Europe	2017	carriage	CC17-A2	this study	pos	III	17
ERR5430456	The Netherlands	Europe	2019	carriage	CC17-A1	this study	neg	III	17
ERR5430479	The Netherlands	Europe	2019	carriage	CC17-A2	this study	pos	III	17
ERR5430495	The Netherlands	Europe	2018	carriage	CC17-A2	this study	pos	III	17
ERR5430501	The Netherlands	Europe	2017	carriage	CC17-C	this study	neg	IV	291
ERR5430504	The Netherlands	Europe	2019	carriage	CC17-A2	this study	neg	III	17
ERR5430281	The Netherlands	Europe	2019	carriage	CC17-B	this study	neg	III	17
ERR5430506	The Netherlands	Europe	2018	carriage	CC17-A1	this study	neg	III	17
ERR5430512	The Netherlands	Europe	2018	carriage	CC17-A2	this study	pos	III	17
ERR5430520	The Netherlands	Europe	2018	carriage	CC17-A2	this study	pos	III	17
ERR5430544	The Netherlands	Europe	2018	carriage	CC17-A2	this study	pos	III	17
ERR5430552	The Netherlands	Europe	2019	carriage	CC17-C	this study	neg	III	17
ERR5430553	The Netherlands	Europe	2018	carriage	CC17-A2	this study	pos	III	17
ERR5430589	The Netherlands	Europe	2018	carriage	CC17-B	this study	neg	III	17
ERR5430594	The Netherlands	Europe	2018	carriage	CC17-C	this study	neg	IV	291
ERR5430595	The Netherlands	Europe	2018	carriage	CC17-A1	this study	neg	III	17
ERR5430304	The Netherlands	Europe	2019	carriage	CC17-A1	this study	neg	III	17
ERR5430305	The Netherlands	Europe	2018	carriage	CC17-A2	this study	pos	III	17
ERR5430308	The Netherlands	Europe	2019	carriage	CC17-A0	this study	neg	III	17
ERR5430311	The Netherlands	Europe	2019	carriage	CC17-A1	this study	neg	III	17
ERR5430332	The Netherlands	Europe	2019	carriage	CC17-A1	this study	neg	III	17
ERR5430333	The Netherlands	Europe	2018	carriage	CC17-A2	this study	neg	III	NF*
ERR5430337	The Netherlands	Europe	2018	carriage	CC17-A2	this study	neg	III	NF*
ERR5528649	The Netherlands	Europe	2018	carriage	CC17-A1	this study	neg	III	17
ERR5528682	The Netherlands	Europe	2019	carriage	CC17-A1	this study	neg	III	17
ERR5528689	The Netherlands	Europe	2018	carriage	CC17-A2	this study	pos	III	17
ERR5528693	The Netherlands	Europe	2018	carriage	CC17-A1	this study	neg	III	17
ERR5528560	The Netherlands	Europe	2018	carriage	CC17-C	this study	neg	IV	291
ERR5528708	The Netherlands	Europe	2018	carriage	CC17-C	this study	neg	IV	291
ERR5528709	The Netherlands	Europe	2018	carriage	CC17-A2	this study	pos	III	17
ERR5528710	The Netherlands	Europe	2018	carriage	CC17-A1	this study	neg	III	17
ERR5528562	The Netherlands	Europe	2018	carriage	CC17-A2	this study	pos	III	17
ERR5528727	The Netherlands	Europe	2018	carriage	CC17-A2	this study	pos	III	17
ERR5528730	The Netherlands	Europe	2019	carriage	CC17-A1	this study	neg	III	17
ERR5528762	The Netherlands	Europe	2019	carriage	CC17-A1	this study	neg	III	17
ERR5528767	The Netherlands	Europe	2019	carriage	CC17-A2	this study	neg	III	17
ERR5528778	The Netherlands	Europe	2018	carriage	CC17-A1	this study	neg	III	17
ERR5528779	The Netherlands	Europe	2019	carriage	CC17-A2	this study	pos	III	17
ERR5528781	The Netherlands	Europe	2018	carriage	CC17-A0	this study	neg	III	17
ERR5528789	The Netherlands	Europe	2018	carriage	CC17-A2	this study	pos	III	17
ERR5528796	The Netherlands	Europe	2019	carriage	CC17-A2	this study	pos	III	17
ERR5528807	The Netherlands	Europe	2019	carriage	CC17-B	this study	neg	III	17
ERR5528814	The Netherlands	Europe	2019	carriage	CC17-A1	this study	neg	III	17
ERR5528825	The Netherlands	Europe	2018	carriage	CC17-A0	this study	neg	III	467
ERR5528834	The Netherlands	Europe	2018	carriage	CC17-A1	this study	neg	III	17
ERR5528843	The Netherlands	Europe	2018	carriage	CC17-A2	this study	pos	III	17
ERR5528574	The Netherlands	Europe	2018	carriage	CC17-A1	this study	neg	III	1896
ERR5528847	The Netherlands	Europe	2018	carriage	CC17-A1	this study	neg	III	17
ERR5528849	The Netherlands	Europe	2018	carriage	CC17-B	this study	neg	III	17
ERR5528879	The Netherlands	Europe	2018	carriage	CC17-A1	this study	neg	III	17
ERR5528883	The Netherlands	Europe	2018	carriage	CC17-B	this study	neg	III	17
ERR5528578	The Netherlands	Europe	2018	carriage	CC17-A1	this study	neg	III	17
ERR5528888	The Netherlands	Europe	2018	carriage	CC17-B	this study	neg	III	17
ERR5528890	The Netherlands	Europe	2018	carriage	CC17-A2	this study	pos	III	17
ERR5528899	The Netherlands	Europe	2018	carriage	CC17-A1	this study	neg	III	17
ERR5528590	The Netherlands	Europe	2019	carriage	CC17-A2	this study	pos	III	17
ERR5528553	The Netherlands	Europe	2018	carriage	CC17-A2	this study	pos	III	17
ERR5528602	The Netherlands	Europe	2019	carriage	CC17-C	this study	neg	IV	291
ERR5528603	The Netherlands	Europe	2018	carriage	CC17-A2	this study	pos	III	17
ERR5528605	The Netherlands	Europe	2018	carriage	CC17-A2	this study	neg	III	17
ERR5528607	The Netherlands	Europe	2018	carriage	CC17-A1	this study	neg	III	17
ERR5528639	The Netherlands	Europe	2018	carriage	CC17-A2	this study	pos	III	17
ERR10854262	The Netherlands	Europe	2019	carriage	CC17-A2	this study	pos	III	17
ERR10854264	The Netherlands	Europe	2019	invasive disease	CC17-A1	this study	neg	III	17
ERR10854265	The Netherlands	Europe	2021	carriage	CC17-A1	this study	neg	III	17
ERR10854218	The Netherlands	Europe	2020	invasive disease	CC17-A2	this study	pos	III	17
ERR10854272	The Netherlands	Europe	2019	carriage	CC17-A1	this study	neg	III	17
ERR10854219	The Netherlands	Europe	2018	carriage	CC17-A1	this study	neg	III	17
ERR10854273	The Netherlands	Europe	2021	carriage	CC17-A2	this study	pos	III	17
ERR10854274	The Netherlands	Europe	2019	invasive disease	CC17-B	this study	neg	III	17
ERR10854292	The Netherlands	Europe	2019	carriage	CC17-B	this study	neg	III	17
ERR10854293	The Netherlands	Europe	2021	invasive disease	CC17-A1	this study	neg	III	17
ERR10854296	The Netherlands	Europe	2019	invasive disease	CC17-B	this study	neg	III	17
ERR10854297	The Netherlands	Europe	2020	invasive disease	CC17-A2	this study	pos	III	17
ERR10854298	The Netherlands	Europe	2019	invasive disease	CC17-A1	this study	neg	III	17
ERR10854300	The Netherlands	Europe	2019	invasive disease	CC17-B	this study	neg	III	17
ERR10854304	The Netherlands	Europe	2020	invasive disease	CC17-A2	this study	pos	III	17
ERR10854305	The Netherlands	Europe	2020	invasive disease	CC17-A0	this study	neg	III	17
ERR10854307	The Netherlands	Europe	2020	carriage	CC17-A2	this study	pos	III	17
ERR10854309	The Netherlands	Europe	2021	carriage	CC17-A2	this study	pos	III	17
ERR10854310	The Netherlands	Europe	2020	invasive disease	CC17-A1	this study	neg	III	17
ERR10854208	The Netherlands	Europe	2020	invasive disease	CC17-A1	this study	neg	III	1498
ERR10854313	The Netherlands	Europe	2021	carriage	CC17-A1	this study	neg	III	17
ERR10854314	The Netherlands	Europe	2020	invasive disease	CC17-A1	this study	neg	III	17
ERR10854315	The Netherlands	Europe	2020	invasive disease	CC17-B	this study	neg	III	860
ERR10854334	The Netherlands	Europe	2020	carriage	CC17-A2	this study	pos	III	17
ERR10854336	The Netherlands	Europe	2020	invasive disease	CC17-C	this study	neg	III	17
ERR10854337	The Netherlands	Europe	2020	invasive disease	CC17-A0	this study	neg	III	17
ERR10854339	The Netherlands	Europe	2020	carriage	CC17-C	this study	neg	III	17
ERR10854351	The Netherlands	Europe	2020	invasive disease	CC17-A2	this study	pos	III	17
ERR10854352	The Netherlands	Europe	2020	invasive disease	CC17-B	this study	neg	III	17
ERR10854355	The Netherlands	Europe	2020	invasive disease	CC17-A0	this study	neg	III	109
ERR10854356	The Netherlands	Europe	2020	invasive disease	CC17-A0	this study	neg	III	17
ERR10854225	The Netherlands	Europe	2018	invasive disease	CC17-A2	this study	pos	III	17
ERR10854226	The Netherlands	Europe	2020	invasive disease	CC17-A1	this study	neg	III	17
ERR10854227	The Netherlands	Europe	2018	carriage	CC17-A2	this study	pos	III	17
ERR10854228	The Netherlands	Europe	2020	invasive disease	CC17-A1	this study	neg	III	17
ERR10854232	The Netherlands	Europe	2021	invasive disease	CC17-A2	this study	pos	III	17
ERR10854235	The Netherlands	Europe	2021	invasive disease	CC17-A2	this study	pos	III	17
ERR10854239	The Netherlands	Europe	2021	invasive disease	CC17-A1	this study	neg	III	17
ERR10854212	The Netherlands	Europe	2020	invasive disease	CC17-A1	this study	neg	III	2110
ERR10854240	The Netherlands	Europe	2018	invasive disease	CC17-B	this study	neg	III	17
ERR10854246	The Netherlands	Europe	2019	carriage	CC17-B	this study	neg	III	17
ERR10854247	The Netherlands	Europe	2021	invasive disease	CC17-A1	this study	pos	III	17
ERR10854249	The Netherlands	Europe	2020	invasive disease	CC17-A2	this study	pos	III	17
ERR10854250	The Netherlands	Europe	2019	invasive disease	CC17-A0	this study	neg	III	550
ERR10854252	The Netherlands	Europe	2019	invasive disease	CC17-A1	this study	pos	III	17
ERR10854214	The Netherlands	Europe	2020	carriage	CC17-A1	this study	neg	III	2110
ERR10854258	The Netherlands	Europe	2018	invasive disease	CC17-A2	this study	pos	III	17
ERR048535	Denmark	Europe	2009	invasive disease	CC17-A1	external study	neg	III	17
ERR048549	Bulgaria	Europe	2009	carriage	CC17-A1	external study	neg	III	17
ERR048571	Germany	Europe	2009	invasive disease	CC17-B	external study	neg	III	17
ERR048583	Italy	Europe	2008	invasive disease	CC17-A1	external study	neg	III	17
ERR048586	Italy	Europe	2009	invasive disease	CC17-A1	external study	neg	III	467
ERR048587	Italy	Europe	2009	invasive disease	CC17-A1	external study	neg	III	17
ERR048590	Italy	Europe	2010	invasive disease	CC17-A1	external study	neg	III	17
ERR048591	Italy	Europe	2010	invasive disease	CC17-A1	external study	neg	III	17
ERR048592	Italy	Europe	2010	invasive disease	CC17-A1	external study	neg	III	17
ERR048576	Germany	Europe	2010	invasive disease	CC17-A1	external study	neg	III	17
ERR048581	Italy	Europe	2008	invasive disease	CC17-A1	external study	neg	III	17
ERR054971	Australia	Oceania	2008	carriage	CC17-A2	external study	neg	III	17
ERR054992	Australia	Oceania	2008	carriage	CC17-B	external study	neg	III	17
ERR10167971	Lithuania	Africa	2020	n/a	CC17-A0	external study	neg	III	1865
ERR10170174	Lithuania	Africa	2020	carriage	CC17-A2	external study	pos	III	17
ERR10170179	Lithuania	Africa	2020	carriage	CC17-A1	external study	neg	III	17
ERR10170184	Lithuania	Africa	2020	carriage	CC17-B	external study	neg	III	1867
ERR10170189	Lithuania	Africa	2020	carriage	CC17-B	external study	neg	III	17
ERR10170196	Lithuania	Africa	2020	carriage	CC17-A1	external study	neg	III	17
ERR10170206	Lithuania	Africa	2020	carriage	CC17-A1	external study	neg	III	17
ERR10170207	Lithuania	Africa	2020	n/a	CC17-A1	external study	neg	III	17
ERR1741370	UK	Europe	2014	invasive disease	CC17-A1	external study	pos	III	17
ERR1741405	UK	Europe	2014	invasive disease	CC17-A2	external study	pos	III	17
ERR1741451	UK	Europe	2014	invasive disease	CC17-A1	external study	neg	III	17
ERR1741468	UK	Europe	2014	invasive disease	CC17-A2	external study	pos	III	17
ERR1741473	UK	Europe	2014	invasive disease	CC17-A2	external study	pos	III	17
ERR1741492	UK	Europe	2015	invasive disease	CC17-A1	external study	pos	III	17
ERR1741506	UK	Europe	2014	invasive disease	CC17-A2	external study	pos	III	17
ERR1741515	UK	Europe	2014	invasive disease	CC17-A0	external study	neg	III	17
ERR1741558	UK	Europe	2014	invasive disease	CC17-C	external study	neg	III	17
ERR1741560	UK	Europe	2014	invasive disease	CC17-B	external study	neg	III	17
ERR1741636	UK	Europe	2014	invasive disease	CC17-A1	external study	neg	III	17
ERR1741661	UK	Europe	2014	invasive disease	CC17-A1	external study	neg	III	17
ERR1741682	UK	Europe	2014	invasive disease	CC17-A2	external study	pos	III	17
ERR1741732	UK	Europe	2014	invasive disease	CC17-A1	external study	neg	III	17
ERR1741767	UK	Europe	2014	invasive disease	CC17-A0	external study	neg	III	17
ERR1741792	UK	Europe	2014	invasive disease	CC17-A0	external study	neg	III	17
ERR1741835	UK	Europe	2015	invasive disease	CC17-A2	external study	pos	III	17
ERR1741929	UK	Europe	2014	invasive disease	CC17-A2	external study	pos	III	17
ERR1741953	UK	Europe	2014	invasive disease	CC17-B	external study	neg	III	17
ERR1741976	UK	Europe	2014	invasive disease	CC17-A1	external study	neg	III	17
ERR1741997	UK	Europe	2014	invasive disease	CC17-A2	external study	pos	III	17
ERR1741998	UK	Europe	2014	invasive disease	CC17-A2	external study	pos	III	17
ERR1742079	UK	Europe	2014	invasive disease	CC17-A2	external study	pos	III	17
ERR1742105	UK	Europe	2014	invasive disease	CC17-A1	external study	neg	III	17
ERR1742126	UK	Europe	2014	invasive disease	CC17-A1	external study	neg	III	17
ERR1758514	Angola	Africa	2004	invasive disease	CC17-B	external study	neg	III	450
ERR1758516	Angola	Africa	2004	invasive disease	CC17-B	external study	neg	III	450
ERR1758517	Angola	Africa	2004	invasive disease	CC17-C	external study	neg	III	17
ERR1758520	Angola	Africa	2004	invasive disease	CC17-B	external study	neg	III	287
ERR1758522	Angola	Africa	2004	invasive disease	CC17-A0	external study	neg	III	109
ERR1758523	Angola	Africa	2004	invasive disease	CC17-B	external study	neg	III	17
ERR1758524	Angola	Africa	2004	invasive disease	CC17-A0	external study	neg	III	109
ERR1758525	Angola	Africa	2004	invasive disease	CC17-A0	external study	neg	III	109
ERR1758526	Angola	Africa	2004	invasive disease	CC17-A0	external study	neg	III	109
ERR1758527	Angola	Africa	2004	invasive disease	CC17-B	external study	neg	III	17
ERR1758528	Angola	Africa	2004	invasive disease	CC17-B	external study	neg	III	287
ERR1758529	Angola	Africa	2004	invasive disease	CC17-B	external study	neg	III	451
ERR1758532	France	Europe	2007	invasive disease	CC17-A1	external study	neg	III	17
ERR1758537	France	Europe	2010	invasive disease	CC17-A1	external study	neg	NT	17
ERR1758539	France	Europe	2016	invasive disease	CC17-B	external study	neg	III	17
ERR1758540	France	Europe	2015	invasive disease	CC17-A2	external study	pos	III	17
ERR1758543	France	Europe	2015	invasive disease	CC17-A2	external study	pos	III	17
ERR1758544	France	Europe	2015	invasive disease	CC17-A2	external study	pos	III	17
ERR1758546	France	Europe	2013	invasive disease	CC17-A1	external study	neg	III	17
ERR1758550	France	Europe	2006	invasive disease	CC17-A1	external study	neg	III	17
ERR1758551	France	Europe	2007	invasive disease	CC17-C	external study	neg	III	17
ERR4014997	Denmark	Europe	2018	n/a	CC17-A2	external study	pos	III	17
ERR4015023	Denmark	Europe	2018	n/a	CC17-A2	external study	pos	III	17
ERR4015029	Denmark	Europe	2018	n/a	CC17-A0	external study	neg	III	17
ERR4015299	Denmark	Europe	2018	n/a	CC17-A2	external study	pos	III	17
ERR840666	Malawi	Africa	2008	carriage	CC17-B	external study	neg	III	17
ERR840669	Malawi	Africa	2010	carriage	CC17-B	external study	neg	III	17
ERR840671	Malawi	Africa	2010	carriage	CC17-B	external study	neg	III	17
ERR840677	Malawi	Africa	2004	invasive disease	CC17-A0	external study	neg	III	109
ERR840678	Malawi	Africa	2008	carriage	CC17-B	external study	neg	III	17
ERR840680	Malawi	Africa	2008	carriage	CC17-B	external study	neg	III	866
ERR840685	Malawi	Africa	2004	invasive disease	CC17-B	external study	neg	III	17
ERR840686	Malawi	Africa	2008	carriage	CC17-B	external study	neg	III	17
ERR840697	Malawi	Africa	2004	invasive disease	CC17-B	external study	neg	III	17
ERR840699	Malawi	Africa	2005	invasive disease	CC17-A0	external study	neg	III	109
ERR840702	Malawi	Africa	2009	carriage	CC17-B	external study	neg	III	17
ERR840707	Malawi	Africa	2005	invasive disease	CC17-B	external study	neg	III	17
ERR840709	Malawi	Africa	2005	invasive disease	CC17-B	external study	neg	III	17
ERR840711	Malawi	Africa	2005	invasive disease	CC17-B	external study	neg	III	17
ERR840713	Malawi	Africa	2005	invasive disease	CC17-B	external study	neg	III	17
ERR840724	Malawi	Africa	2009	carriage	CC17-B	external study	neg	III	17
ERR840725	Malawi	Africa	2005	invasive disease	CC17-B	external study	neg	III	17
ERR840729	Malawi	Africa	2005	invasive disease	CC17-B	external study	neg	III	17
ERR840733	Malawi	Africa	2005	invasive disease	CC17-B	external study	neg	III	17
ERR840735	Malawi	Africa	2005	invasive disease	CC17-B	external study	neg	III	17
ERR840737	Malawi	Africa	2005	invasive disease	CC17-B	external study	neg	III	17
ERR840739	Malawi	Africa	2005	invasive disease	CC17-B	external study	neg	III	17
ERR840743	Malawi	Africa	2005	invasive disease	CC17-B	external study	neg	III	866
ERR840747	Malawi	Africa	2005	invasive disease	CC17-B	external study	neg	III	17
ERR840749	Malawi	Africa	2006	invasive disease	CC17-B	external study	neg	III	17
ERR840751	Malawi	Africa	2006	invasive disease	CC17-B	external study	neg	III	17
ERR840754	Malawi	Africa	2009	carriage	CC17-B	external study	neg	III	17
ERR840755	Malawi	Africa	2006	invasive disease	CC17-B	external study	neg	III	17
ERR840757	Malawi	Africa	2006	invasive disease	CC17-B	external study	neg	III	17
ERR840763	Malawi	Africa	2006	invasive disease	CC17-B	external study	neg	III	17
ERR840767	Malawi	Africa	2007	invasive disease	CC17-B	external study	neg	III	17
ERR840769	Malawi	Africa	2007	invasive disease	CC17-B	external study	neg	III	868
ERR840771	Malawi	Africa	2007	invasive disease	CC17-B	external study	neg	III	17
ERR840773	Malawi	Africa	2008	invasive disease	CC17-B	external study	neg	III	17
ERR840775	Malawi	Africa	2008	invasive disease	CC17-B	external study	neg	III	17
ERR840776	Malawi	Africa	2009	carriage	CC17-B	external study	neg	III	17
ERR840777	Malawi	Africa	2008	invasive disease	CC17-B	external study	neg	III	17
ERR840779	Malawi	Africa	2008	invasive disease	CC17-B	external study	neg	III	17
ERR840783	Malawi	Africa	2008	invasive disease	CC17-B	external study	neg	III	17
ERR840787	Malawi	Africa	2008	invasive disease	CC17-B	external study	neg	III	17
ERR840795	Malawi	Africa	2007	invasive disease	CC17-B	external study	neg	III	17
ERR840796	Malawi	Africa	2009	carriage	CC17-B	external study	neg	III	17
ERR840799	Malawi	Africa	2009	invasive disease	CC17-B	external study	neg	III	17
ERR840803	Malawi	Africa	2010	invasive disease	CC17-B	external study	neg	III	17
ERR840809	Malawi	Africa	2011	invasive disease	CC17-B	external study	neg	III	17
ERR840812	Malawi	Africa	2009	carriage	CC17-B	external study	neg	III	17
ERR840822	Malawi	Africa	2011	invasive disease	CC17-B	external study	neg	III	17
ERR840824	Malawi	Africa	2011	invasive disease	CC17-B	external study	neg	III	17
ERR840835	Malawi	Africa	2013	invasive disease	CC17-B	external study	neg	III	17
ERR840836	Malawi	Africa	2010	carriage	CC17-B	external study	neg	III	17
SRR11830683	Australia	Oceania	2017	disease	CC17-A1	external study	neg	III	17
SRR11830685	Australia	Oceania	2017	disease	CC17-A2	external study	pos	III	17
SRR11830690	Australia	Oceania	2018	disease	CC17-A1	external study	pos	III	17
SRR11830710	Australia	Oceania	2017	disease	CC17-A1	external study	neg	III	17
SRR12463358	China	Asia	2010	n/a	CC17-A1	external study	pos	III	17
SRR12463362	China	Asia	2010	n/a	CC17-A1	external study	pos	III	17
SRR13999360	Nigeria	Africa	2019	carriage	CC17-B	external study	neg	III	17
SRR15143421	Singapore	Asia	2003	disease	CC17-B	external study	neg	III	17
SRR15143479	Singapore	Asia	2011	disease	CC17-A1	external study	pos	III	17
SRR15143504	Singapore	Asia	2010	disease	CC17-A2	external study	neg	III	17
SRR15143667	Singapore	Asia	2003	disease	CC17-A2	external study	neg	III	17
SRR15143693	Singapore	Asia	2015	disease	CC17-A2	external study	pos	III	17
SRR15143792	Singapore	Asia	2014	disease	CC17-A2	external study	pos	III	1691
SRR15143821	Singapore	Asia	2013	disease	CC17-A2	external study	pos	III	17
SRR15143864	Singapore	Asia	2010	disease	CC17-A2	external study	neg	III	17
SRR15143870	Singapore	Asia	2009	disease	CC17-A1	external study	neg	III	17
SRR15143871	Singapore	Asia	2008	disease	CC17-A1	external study	neg	III	17
SRR15143873	Singapore	Asia	2008	disease	CC17-A2	external study	neg	III	17
SRR15143883	Singapore	Asia	2007	disease	CC17-A1	external study	neg	III	17
SRR15143884	Singapore	Asia	2006	disease	CC17-A2	external study	neg	III	17
SRR2451871	Canada	North America	2009	invasive disease	CC17-B	external study	neg	III	17
SRR2451872	Canada	North America	2009	invasive disease	CC17-A1	external study	neg	III	17
SRR2451873	Canada	North America	2010	invasive disease	CC17-A1	external study	neg	III	17
SRR2451875	Canada	North America	2010	invasive disease	CC17-A1	external study	neg	III	17
SRR2451877	Canada	North America	2010	invasive disease	CC17-A1	external study	neg	III	17
SRR2451878	Canada	North America	2010	invasive disease	CC17-A1	external study	neg	III	17
SRR2451881	Canada	North America	2010	invasive disease	CC17-A1	external study	neg	III	17
SRR2451885	Canada	North America	2010	invasive disease	CC17-A0	external study	neg	III	1063
SRR2451888	Canada	North America	2010	invasive disease	CC17-A1	external study	neg	III	17
SRR2451889	Canada	North America	2010	invasive disease	CC17-A1	external study	neg	III	17
SRR2451890	Canada	North America	2010	invasive disease	CC17-A2	external study	pos	III	17
SRR2451892	Canada	North America	2010	invasive disease	CC17-A2	external study	pos	III	17
SRR2451894	Canada	North America	2011	invasive disease	CC17-A2	external study	pos	III	17
SRR2451896	Canada	North America	2010	invasive disease	CC17-B	external study	neg	III	17
SRR2451898	Canada	North America	2011	invasive disease	CC17-A1	external study	neg	III	17
SRR2451899	Canada	North America	2011	invasive disease	CC17-A2	external study	pos	III	17
SRR2451900	Canada	North America	2011	invasive disease	CC17-B	external study	neg	III	17
SRR2451901	Canada	North America	2010	invasive disease	CC17-A2	external study	pos	III	17
SRR2451902	Canada	North America	2010	invasive disease	CC17-A1	external study	neg	III	17
SRR2451904	Canada	North America	2010	invasive disease	CC17-A1	external study	neg	III	17
SRR2451906	Canada	North America	2011	invasive disease	CC17-A1	external study	neg	III	17
SRR2451907	Canada	North America	2011	invasive disease	CC17-A1	external study	neg	III	17
SRR2451909	Canada	North America	2011	invasive disease	CC17-A1	external study	neg	III	17
SRR2451910	Canada	North America	2011	invasive disease	CC17-A1	external study	neg	III	290
SRR2451918	Canada	North America	2011	invasive disease	CC17-A1	external study	neg	III	17
SRR2451919	Canada	North America	2011	invasive disease	CC17-A2	external study	pos	III	17
SRR2451920	Canada	North America	2011	invasive disease	CC17-A1	external study	pos	III	17
SRR2451921	Canada	North America	2011	invasive disease	CC17-A1	external study	neg	III	17
SRR2451923	Canada	North America	2011	invasive disease	CC17-A1	external study	neg	III	17
SRR2451924	Canada	North America	2011	invasive disease	CC17-B	external study	neg	III	17
SRR2451925	Canada	North America	2011	invasive disease	CC17-A1	external study	neg	III	17
SRR2451926	Canada	North America	2011	invasive disease	CC17-A1	external study	neg	III	17
SRR2451927	Canada	North America	2011	invasive disease	CC17-A1	external study	pos	III	17
SRR2451928	Canada	North America	2011	invasive disease	CC17-A1	external study	neg	III	17
SRR2451933	Canada	North America	2011	invasive disease	CC17-A1	external study	pos	III	17
SRR2451939	Canada	North America	2012	invasive disease	CC17-A1	external study	neg	III	17
SRR2451943	Canada	North America	2012	invasive disease	CC17-A2	external study	pos	III	17
SRR2451951	Canada	North America	2012	invasive disease	CC17-A1	external study	neg	III	17
SRR3320167	Kenya	Africa	2008	invasive disease	CC17-A0	external study	neg	III	17
SRR3320168	Kenya	Africa	2008	invasive disease	CC17-A0	external study	neg	III	17
SRR3320169	Kenya	Africa	1998	invasive disease	CC17-B	external study	neg	III	17
SRR3320175	Kenya	Africa	1999	invasive disease	CC17-B	external study	neg	III	17
SRR3320177	Kenya	Africa	2009	invasive disease	CC17-B	external study	neg	III	484
SRR3320178	Kenya	Africa	2009	invasive disease	CC17-A0	external study	neg	III	17
SRR3320179	Kenya	Africa	2009	invasive disease	CC17-B	external study	neg	III	484
SRR3320180	Kenya	Africa	1999	invasive disease	CC17-A2	external study	neg	III	17
SRR3320181	Kenya	Africa	1999	invasive disease	CC17-A0	external study	neg	III	17
SRR3320184	Kenya	Africa	2000	invasive disease	CC17-B	external study	neg	III	17
SRR3320185	Kenya	Africa	2000	invasive disease	CC17-A2	external study	neg	III	17
SRR3320186	Kenya	Africa	2000	invasive disease	CC17-A0	external study	neg	III	17
SRR3320187	Kenya	Africa	2000	invasive disease	CC17-A0	external study	neg	III	17
SRR3320188	Kenya	Africa	2000	invasive disease	CC17-B	external study	neg	III	484
SRR3320193	Kenya	Africa	2001	invasive disease	CC17-B	external study	neg	III	17
SRR3320199	Kenya	Africa	2002	invasive disease	CC17-A0	external study	neg	III	17
SRR3320200	Kenya	Africa	2002	invasive disease	CC17-B	external study	neg	III	17
SRR3320203	Kenya	Africa	2002	invasive disease	CC17-A0	external study	neg	III	17
SRR3320206	Kenya	Africa	2012	invasive disease	CC17-A0	external study	neg	III	17
SRR3320207	Kenya	Africa	2003	invasive disease	CC17-A0	external study	neg	III	17
SRR3320212	Kenya	Africa	2003	invasive disease	CC17-B	external study	neg	III	17
SRR3320213	Kenya	Africa	2004	invasive disease	CC17-A0	external study	neg	III	17
SRR3320216	Kenya	Africa	2005	invasive disease	CC17-A0	external study	neg	III	17
SRR3320218	Kenya	Africa	2005	invasive disease	CC17-A0	external study	neg	III	17
SRR3320220	Kenya	Africa	2005	invasive disease	CC17-A0	external study	neg	III	17
SRR3320221	Kenya	Africa	2005	invasive disease	CC17-B	external study	neg	III	17
SRR3320222	Kenya	Africa	2006	invasive disease	CC17-B	external study	neg	III	147
SRR3320224	Kenya	Africa	2006	invasive disease	CC17-B	external study	neg	III	484
SRR3320226	Kenya	Africa	2006	invasive disease	CC17-B	external study	neg	III	17
SRR3320228	Kenya	Africa	2006	invasive disease	CC17-B	external study	neg	III	484
SRR3320229	Kenya	Africa	2006	invasive disease	CC17-A0	external study	neg	III	17
SRR3320232	Kenya	Africa	2006	invasive disease	CC17-A0	external study	neg	III	17
SRR3320233	Kenya	Africa	2006	invasive disease	CC17-A0	external study	neg	III	17
SRR3320235	Kenya	Africa	2007	invasive disease	CC17-A0	external study	neg	III	17
SRR3320248	Kenya	Africa	2011	carriage	CC17-B	external study	neg	III	17
SRR3320251	Kenya	Africa	2011	carriage	CC17-A0	external study	neg	III	17
SRR3320257	Kenya	Africa	2011	carriage	CC17-B	external study	neg	III	484
SRR3320266	Kenya	Africa	2011	carriage	CC17-A0	external study	neg	III	17
SRR3320287	Kenya	Africa	2011	carriage	CC17-B	external study	neg	III	17
SRR3320295	Kenya	Africa	2011	carriage	CC17-B	external study	neg	III	17
SRR3320296	Kenya	Africa	2011	carriage	CC17-B	external study	neg	III	17
SRR3320326	Kenya	Africa	2011	carriage	CC17-B	external study	neg	III	484
SRR3320327	Kenya	Africa	2011	carriage	CC17-B	external study	neg	III	17
SRR3320336	Kenya	Africa	2011	carriage	CC17-A0	external study	neg	III	17
SRR3320397	Kenya	Africa	2012	carriage	CC17-A0	external study	neg	III	17
SRR3320414	Kenya	Africa	2012	carriage	CC17-B	external study	neg	III	484
SRR3320448	Kenya	Africa	2012	carriage	CC17-B	external study	neg	III	17
SRR3320457	Kenya	Africa	2012	carriage	CC17-B	external study	neg	III	17
SRR3320458	Kenya	Africa	2012	carriage	CC17-B	external study	neg	III	17
SRR3320563	Kenya	Africa	2012	carriage	CC17-B	external study	neg	III	17
SRR3320573	Kenya	Africa	2012	carriage	CC17-A0	external study	neg	III	17
SRR3320598	Kenya	Africa	2012	carriage	CC17-A0	external study	neg	III	17
SRR3320626	Kenya	Africa	2012	carriage	CC17-B	external study	neg	III	484
SRR3320636	Kenya	Africa	2012	carriage	CC17-B	external study	neg	III	791
SRR3320637	Kenya	Africa	2012	carriage	CC17-B	external study	neg	III	17
SRR3320640	Kenya	Africa	2012	carriage	CC17-B	external study	neg	III	17
SRR3320653	Kenya	Africa	2012	carriage	CC17-B	external study	neg	III	17
SRR3320695	Kenya	Africa	2012	carriage	CC17-B	external study	neg	III	17
SRR3320715	Kenya	Africa	2012	carriage	CC17-B	external study	neg	III	17
SRR3320725	Kenya	Africa	2012	carriage	CC17-A0	external study	neg	III	17
SRR3320741	Kenya	Africa	2012	carriage	CC17-B	external study	neg	III	17
SRR3320762	Kenya	Africa	2012	carriage	CC17-B	external study	neg	III	17
SRR3320768	Kenya	Africa	2012	carriage	CC17-B	external study	neg	III	17
SRR3320777	Kenya	Africa	2012	carriage	CC17-B	external study	neg	III	17
SRR3320786	Kenya	Africa	2012	carriage	CC17-B	external study	neg	III	17
SRR3320815	Kenya	Africa	2013	carriage	CC17-B	external study	neg	III	17
SRR3320817	Kenya	Africa	2013	carriage	CC17-B	external study	neg	III	17
SRR3320836	Kenya	Africa	2013	carriage	CC17-B	external study	neg	III	484
SRR3320849	Kenya	Africa	2013	carriage	CC17-B	external study	neg	III	17
SRR3320854	Kenya	Africa	2013	carriage	CC17-A0	external study	neg	III	17
SRR3320878	Kenya	Africa	2013	carriage	CC17-B	external study	neg	III	17
SRR3320889	Kenya	Africa	2013	carriage	CC17-B	external study	neg	III	17
SRR3320901	Kenya	Africa	2013	carriage	CC17-B	external study	neg	III	484
SRR3320929	Kenya	Africa	2013	carriage	CC17-B	external study	neg	NT	484
SRR3320939	Kenya	Africa	2013	carriage	CC17-B	external study	neg	III	17
SRR3320942	Kenya	Africa	2013	carriage	CC17-B	external study	neg	III	484
SRR3320943	Kenya	Africa	2013	carriage	CC17-A0	external study	neg	III	17
SRR3320954	Kenya	Africa	2013	carriage	CC17-B	external study	neg	III	17
SRR3320976	Kenya	Africa	2013	carriage	CC17-A2	external study	pos	III	17
SRR3320983	Kenya	Africa	2013	carriage	CC17-B	external study	neg	NT	484
SRR3320999	Kenya	Africa	2013	carriage	CC17-B	external study	neg	III	17
SRR3321004	Kenya	Africa	2013	carriage	CC17-A0	external study	neg	NT	17
SRR3321053	Kenya	Africa	2013	carriage	CC17-B	external study	neg	III	17
SRR3321079	Kenya	Africa	2013	carriage	CC17-B	external study	neg	III	17
SRR3321081	Kenya	Africa	2013	carriage	CC17-B	external study	neg	III	17
SRR3321101	Kenya	Africa	2013	carriage	CC17-B	external study	neg	III	17
SRR3321111	Kenya	Africa	2013	carriage	CC17-B	external study	neg	III	484
SRR3321121	Kenya	Africa	2013	carriage	CC17-B	external study	neg	III	17
SRR3321131	Kenya	Africa	2013	carriage	CC17-B	external study	neg	III	17
SRR3321153	Kenya	Africa	2012	carriage	CC17-B	external study	neg	III	786
SRR5061106	USA	North America	2015	invasive disease	CC17-A1	external study	neg	III	17
SRR5061124	USA	North America	2015	invasive disease	CC17-B	external study	neg	III	17
SRR5061255	USA	North America	2015	invasive disease	CC17-B	external study	neg	III	860
SRR5061446	USA	North America	2015	invasive disease	CC17-A2	external study	pos	III	17
SRR5061451	USA	North America	2015	invasive disease	CC17-B	external study	neg	III	1982
SRR5061479	USA	North America	2015	invasive disease	CC17-B	external study	neg	III	17
SRR5061503	USA	North America	2015	invasive disease	CC17-A0	external study	neg	III	17
SRR5061552	USA	North America	2015	invasive disease	CC17-B	external study	neg	III	17
SRR5061622	USA	North America	2015	invasive disease	CC17-A1	external study	neg	III	17
SRR5061701	USA	North America	2015	invasive disease	CC17-A1	external study	neg	III	17
SRR5062323	USA	North America	2015	invasive disease	CC17-A1	external study	neg	III	17
SRR5062336	USA	North America	2015	invasive disease	CC17-A1	external study	pos	III	17
SRR5062429	USA	North America	2015	invasive disease	CC17-B	external study	neg	III	17
SRR5063277	USA	North America	2015	invasive disease	CC17-A2	external study	pos	III	17
SRR5063388	USA	North America	2015	invasive disease	CC17-B	external study	neg	III	17
SRR5063562	USA	North America	2015	invasive disease	CC17-A1	external study	pos	III	17
SRR5063625	USA	North America	2015	invasive disease	CC17-A1	external study	pos	III	17
SRR5063689	USA	North America	2015	invasive disease	CC17-A2	external study	pos	III	17
SRR5063699	USA	North America	2015	invasive disease	CC17-B	external study	neg	NT	17
SRR5063709	USA	North America	2015	invasive disease	CC17-A1	external study	pos	NT	17
SRR5063741	USA	North America	2015	invasive disease	CC17-A1	external study	neg	III	17
SRR5064184	USA	North America	2015	invasive disease	CC17-A2	external study	pos	III	17
SRR5064227	USA	North America	2015	invasive disease	CC17-A1	external study	pos	III	17
SRR5064315	USA	North America	2015	invasive disease	CC17-A1	external study	neg	III	17
SRR5064533	USA	North America	2015	invasive disease	CC17-A2	external study	pos	III	17
SRR6050833	Mozambique	Africa	2014	invasive disease	CC17-B	external study	neg	III	17
SRR6050836	Mozambique	Africa	2013	invasive disease	CC17-B	external study	neg	III	17
SRR6050840	Mozambique	Africa	2013	invasive disease	CC17-B	external study	neg	III	17
SRR6050849	Mozambique	Africa	2015	invasive disease	CC17-B	external study	neg	III	17
SRR6050853	Mozambique	Africa	2006	invasive disease	CC17-A0	external study	neg	III	109
SRR6050854	Mozambique	Africa	2005	invasive disease	CC17-A0	external study	neg	III	109
SRR6050863	Mozambique	Africa	2015	invasive disease	CC17-B	external study	neg	III	17
SRR6050865	Mozambique	Africa	2004	invasive disease	CC17-B	external study	neg	III	17
SRR7281542	USA	North America	2016	invasive disease	CC17-B	external study	neg	III	17
SRR7281588	USA	North America	2016	invasive disease	CC17-A1	external study	pos	III	17
SRR7281652	USA	North America	2016	invasive disease	CC17-A1	external study	pos	III	17
SRR7281668	USA	North America	2016	invasive disease	CC17-A0	external study	neg	III	31
SRR7281822	USA	North America	2016	invasive disease	CC17-A0	external study	neg	III	17
SRR7281907	USA	North America	2016	invasive disease	CC17-B	external study	neg	III	17
SRR7282009	USA	North America	2016	invasive disease	CC17-A2	external study	pos	III	17
SRR7282063	USA	North America	2016	invasive disease	CC17-B	external study	neg	III	17
SRR7282078	USA	North America	2016	invasive disease	CC17-B	external study	neg	III	17
SRR7282126	USA	North America	2016	invasive disease	CC17-A1	external study	neg	III	965
SRR7282183	USA	North America	2016	invasive disease	CC17-A2	external study	pos	III	17
SRR7282219	USA	North America	2016	invasive disease	CC17-B	external study	neg	III	17
SRR7282238	USA	North America	2016	invasive disease	CC17-A1	external study	neg	III	17
SRR7282401	USA	North America	2016	invasive disease	CC17-B	external study	neg	III	17
SRR7282402	USA	North America	2016	invasive disease	CC17-B	external study	neg	III	17
SRR7282416	USA	North America	2016	invasive disease	CC17-B	external study	neg	III	17
SRR7282474	USA	North America	2016	invasive disease	CC17-B	external study	neg	III	17
SRR7282691	USA	North America	2016	invasive disease	CC17-A1	external study	neg	III	17
SRR7283006	USA	North America	2016	invasive disease	CC17-A2	external study	pos	III	17
SRR7283008	USA	North America	2016	invasive disease	CC17-A1	external study	neg	III	17
SRR7283018	USA	North America	2016	invasive disease	CC17-B	external study	neg	III	17
SRR7283022	USA	North America	2016	invasive disease	CC17-A1	external study	neg	III	17
SRR7283115	USA	North America	2016	invasive disease	CC17-A1	external study	pos	III	17
SRR7283168	USA	North America	2016	invasive disease	CC17-A2	external study	pos	III	17
SRR7283240	USA	North America	2016	invasive disease	CC17-A1	external study	neg	III	17
SRR7283341	USA	North America	2016	invasive disease	CC17-A1	external study	neg	III	17
SRR7283344	USA	North America	2016	invasive disease	CC17-A1	external study	neg	III	1114
SRR7283435	USA	North America	2016	invasive disease	CC17-A1	external study	pos	III	17
SRR7283526	USA	North America	2016	invasive disease	CC17-B	external study	neg	III	17
SRR7283567	USA	North America	2016	invasive disease	CC17-A1	external study	neg	III	17
SRR7283579	USA	North America	2016	invasive disease	CC17-A1	external study	pos	III	17
SRR7283584	USA	North America	2016	invasive disease	CC17-B	external study	neg	III	17
SRR7283605	USA	North America	2016	invasive disease	CC17-A2	external study	pos	III	17
SRR7283650	USA	North America	2016	invasive disease	CC17-A1	external study	neg	III	17
SRR7283838	USA	North America	2016	invasive disease	CC17-A1	external study	neg	III	17
SRR7283848	USA	North America	2016	invasive disease	CC17-A2	external study	pos	III	17
SRR7283861	USA	North America	2016	invasive disease	CC17-B	external study	neg	III	17
SRR7283938	USA	North America	2016	invasive disease	CC17-A1	external study	pos	III	17
SRR7284071	USA	North America	2016	invasive disease	CC17-A1	external study	pos	III	17
SRR7284130	USA	North America	2016	invasive disease	CC17-A1	external study	pos	III	17
SRR9082431	USA	North America	2017	invasive disease	CC17-B	external study	neg	III	860
SRR9082491	USA	North America	2017	invasive disease	CC17-B	external study	neg	III	860
SRR9082631	USA	North America	2017	invasive disease	CC17-A1	external study	neg	III	17
SRR9082642	USA	North America	2017	invasive disease	CC17-A1	external study	neg	III	17
SRR9082761	USA	North America	2017	invasive disease	CC17-B	external study	neg	III	17
SRR9082870	USA	North America	2017	invasive disease	CC17-A1	external study	neg	III	17
SRR9082885	USA	North America	2017	invasive disease	CC17-B	external study	neg	III	17
SRR9082951	USA	North America	2017	invasive disease	CC17-A1	external study	neg	III	17
SRR9083282	USA	North America	2017	invasive disease	CC17-A2	external study	pos	III	17
SRR9083284	USA	North America	2017	invasive disease	CC17-A1	external study	neg	III	17
SRR9083312	USA	North America	2017	invasive disease	CC17-C	external study	neg	III	17
SRR9083335	USA	North America	2017	invasive disease	CC17-B	external study	neg	III	860
SRR9083379	USA	North America	2017	invasive disease	CC17-A1	external study	neg	III	17
SRR9087050	USA	North America	2017	invasive disease	CC17-A1	external study	neg	III	17
SRR9087126	USA	North America	2017	invasive disease	CC17-B	external study	neg	III	17
SRR9087139	USA	North America	2017	invasive disease	CC17-A0	external study	neg	III	17
SRR9087910	USA	North America	2017	invasive disease	CC17-B	external study	neg	III	1259
SRR9087973	USA	North America	2017	invasive disease	CC17-B	external study	neg	III	1266
SRR9088171	USA	North America	2017	invasive disease	CC17-A1	external study	neg	III	17
SRR9088273	USA	North America	2017	invasive disease	CC17-B	external study	neg	III	17
SRR9088318	USA	North America	2017	invasive disease	CC17-A1	external study	neg	III	17
SRR9088422	USA	North America	2017	invasive disease	CC17-A1	external study	neg	III	17
SRR9088426	USA	North America	2017	invasive disease	CC17-A1	external study	neg	III	17
SRR9088653	USA	North America	2017	invasive disease	CC17-B	external study	neg	III	17
SRR9088709	USA	North America	2017	invasive disease	CC17-B	external study	neg	III	17
SRR9088752	USA	North America	2017	invasive disease	CC17-B	external study	neg	III	17
SRR9088826	USA	North America	2017	invasive disease	CC17-B	external study	neg	III	17
SRR9088851	USA	North America	2017	invasive disease	CC17-A1	external study	neg	III	17
